# Supplementary material for: Pilot study of Tremelimumab with and without cryoablation in patients with metastatic renal cell carcinoma
Source: Nat Commun. 2021 Nov 4;12:6375. doi: 10.1038/s41467-021-26415-4 (PMC8569213; doi:10.1038/s41467-021-26415-4)
Supplement: Supplementary file 4 — Supplementary data 1 [file 41467_2021_26415_MOESM4_ESM.xlsx]

## Sheet: Sheet1
	Post	Post	Post	Post	Pre	Pre	Pre	Pre	Pre	Pre	Pre	Pre	Post	Pre	Pre	Post	Post	Pre	Pre	Pre	Post	Post	Post	Pre	Pre	Pre	Pre	Post	Post	Pre	Post	Post	Post	Pre	Post	Pre
C4BPA	2.18742	0	0	3.45872	2.03781	0.114078	0	1.21148	0	3.08494	0	6.98767	3.23544	0	4.32831	1.29348	0	0.292049	4.18545	1.55007	0	0	0.403717	0.402519	0	3.93422	1.74996	1.97095	3.60593	2.5077	2.48773	0.481086	5.7283	2.79459	7.71026	1.45554
C7	7.11476	10.2733	7.76615	3.45872	6.39347	4.21334	9.72524	4.36093	12.5937	9.70259	7.25606	5.86148	10.9271	8.69246	8.57062	5.28184	8.57169	6.23887	9.97162	12.2532	11.9939	10.8696	9.56007	8.27212	8.77139	8.70425	12.3794	8.89234	6.43437	11.4513	7.41531	11.0981	9.00763	6.66601	9.91734	6.84798
CASP10	4.39941	4.03861	4.00214	3.45872	4.19909	4.64637	0	4.86433	4.5102	3.67172	2.87911	4.70311	4.59122	2.67928	3.62901	6.7812	5.18289	4.06643	4.08414	5.14303	5.20398	4.58065	4.90234	5.25432	3.64018	4.29587	4.93011	2.24908	3.60593	3.74509	6.22335	4.76822	5.04652	4.19279	5.48331	4.31264
PBK	5.41334	5.48442	6.06153	3.65412	5.558	5.89909	6.65085	6.91037	4.5621	2.95891	4.86937	7.00494	5.4081	7.05617	5.0422	8.05996	3.7188	4.06643	4.98947	3.57393	4.19391	5.86129	6.77189	7.00059	6.00583	3.93422	5.84285	4.35296	5.64262	6.0133	4.25145	5.15483	5.85811	5.00739	6.11764	6.17
CCL25	0.726705	0.85568	2.29196	3.65412	2.59669	0.114078	0	0.678751	0	0	0	0	1.58155	1.00494	1.36302	3.84719	0	0.292049	1.10735	1.55007	3.09328	1.49727	0.403717	0.402519	0	3.93422	1.74996	3.11671	3.60593	2.5077	0.940841	1.81646	2.12044	2.79459	5.18982	2.99201
CD1D	6.07552	5.91426	5.81654	3.45872	4.73227	6.16152	4.33135	5.30361	5.30313	5.77137	4.49652	7.24912	6.11021	5.86561	4.92494	6.9044	7.10815	6.21529	6.69114	7.33318	7.13334	7.26864	5.38584	6.15409	7.2225	7.29667	5.08109	7.22693	3.60593	6.35146	6.0669	6.05165	4.6037	6.06298	3.04165	6.12453
TFRC	9.86306	7.80683	9.13065	9.21748	9.00904	8.54511	8.91303	9.51069	8.68566	9.34928	7.75238	10.1846	9.13909	9.28122	10.8882	9.00684	9.69049	9.01207	9.37665	7.97745	8.50031	8.96336	10.2344	9.7354	9.63963	7.1491	7.88056	9.31269	8.69776	7.52374	9.81712	9.04913	8.45634	9.19778	9.05137	10.6831
FPR2	4.87665	4.72728	5.38384	5.8219	2.03781	3.5917	3.86512	4.86433	2.39486	5.50441	3.90351	6.05628	2.5227	3.92622	4.7973	6.37548	6.33471	3.70938	5.65178	6.46016	4.59468	3.99303	5.78243	5.7557	3.74341	7.55303	5.3426	7.10897	3.60593	3.74509	6.14724	3.73256	3.96151	5.28919	6.27931	4.20024
CD24	15.9692	15.2898	14.7185	17.4292	14.3525	12.9353	13.113	13.2001	13.3469	12.2102	12.9183	11.6964	13.0635	14.7415	12.5905	13.916	12.4715	13.0195	14.0745	8.53951	5.84226	10.1348	11.8726	12.164	10.3286	12.9237	13.2343	5.89815	12.4232	9.92013	2.48773	12.1938	11.4625	12.959	15.1947	12.668
TNFRSF14	11.382	10.4017	10.49	11.2079	10.4149	9.49376	6.25225	9.18708	9.47286	10.5298	9.78974	9.59212	10.2775	8.4743	8.38328	10.5947	10.3318	10.2312	9.79253	9.64845	10.4835	10.4241	8.87785	9.58212	9.31245	11.0141	10.4155	10.5109	11.214	9.89449	10.8949	10.8825	11.0764	10.6315	9.44138	9.86562
DDX43	3.48211	3.67558	6.09127	7.47174	2.03781	5.28959	1.28858	3.58113	0.118667	3.96189	7.77134	0.675084	0	0	1.36302	6.813	3.85331	2.51969	1.76058	4.15098	1.41893	3.99303	0.403717	2.68821	5.89809	3.93422	5.3426	1.97095	3.60593	2.5077	4.09819	3.57252	6.16454	2.79459	3.04165	2.99201
IL13RA2	0.726705	2.1864	2.48352	3.45872	2.03781	5.84579	2.58027	2.46812	3.8521	3.96189	4.36953	4.31725	0	0	1.36302	5.36999	4.19478	1.04365	3.8573	1.55007	0	1.82816	0.403717	3.97249	0	3.93422	1.74996	1.97095	3.60593	4.63127	0.940841	3.18671	0.88954	7.41727	3.04165	0
IL7R	6.57852	9.00468	9.76023	5.8219	7.63692	7.21358	5.7681	7.62054	6.48485	8.9709	6.90176	9.25947	10.5304	9.18638	9.16915	9.29838	9.74882	8.25601	7.93069	10.2645	9.50082	10.0019	6.06495	4.71547	7.45319	9.40296	7.68221	11.1539	8.41859	7.47845	6.61105	10.2285	8.79713	6.56391	6.98956	6.92957
IL1A	0.726705	0	0	3.45872	2.03781	0.114078	0	0	0	0	3.59835	5.89891	0	0.1727	1.36302	5.28184	0.666633	0.292049	3.43183	1.55007	0	0	0.403717	0.402519	0	3.93422	1.74996	1.97095	3.60593	2.94888	2.91238	0.481086	0.319433	4.19279	3.04165	0
IL5	0.726705	0	0	3.45872	2.03781	0.114078	0	0.678751	0	0	0	0	0	0	1.36302	6.28767	0	0.292049	0.303187	1.55007	0	0	0.403717	1.92658	0	3.93422	1.74996	1.97095	3.60593	2.5077	0.940841	0.481086	0.319433	2.79459	3.56033	0
GAGE1	0.726705	2.86666	2.29196	5.8219	2.03781	2.47574	1.78811	2.15728	0	1.06845	0	0	0	0	1.36302	7.09752	0	3.83847	2.20859	3.16676	0	0	0.403717	1.92658	1.19848	3.93422	1.74996	1.97095	3.7474	2.5077	0.940841	1.08839	3.40428	2.79459	4.82097	0
IKBKE	6.91163	7.20998	8.21079	9.98456	7.01386	8.20228	7.79625	7.56442	6.93213	5.65426	7.66719	8.49171	8.6974	7.87189	7.26533	9.11284	7.5655	6.77882	7.81688	7.74121	9.30754	8.54964	8.63545	8.91378	7.54892	6.33609	7.68221	9.93796	8.13594	8.34962	8.02747	7.04369	7.15844	7.47467	8.01584	7.6659
ETS1	8.78064	10.1027	10.8114	7.06102	10.1592	10.784	9.49706	10.6344	10.5764	11.3027	8.92676	9.45277	11.3421	9.68588	10.1698	9.11284	11.7959	10.3042	10.8661	11.7693	11.8059	11.4648	9.81439	8.9719	9.23928	11.551	9.19343	10.3073	10.2222	10.2037	10.0334	11.9601	10.3355	11.0643	9.61806	10.2965
INPP5D	6.93132	8.93903	8.61047	3.45872	7.26559	9.12849	6.46527	8.39784	8.743	7.81811	6.75705	8.41949	10.2009	8.54736	8.51084	9.30399	9.74666	8.58061	9.43439	10.1502	10.2535	9.8846	8.20206	7.80234	8.37303	9.23012	8.47875	9.86705	9.10109	9.34511	9.86839	9.2707	9.01112	8.36856	6.27931	8.34195
CD53	7.64261	9.65327	10.5142	7.28095	8.00297	10.5183	7.29543	10.7235	9.91089	10.2214	10.1716	10.3011	11.4605	9.95115	10.6057	10.5992	11.4254	10.0431	10.4334	11.6403	11.9361	11.2549	10.1293	9.71285	10.4113	10.4778	10.882	11.7395	10.6294	11.4454	12.4732	10.79	10.4351	9.6355	8.93484	9.5842
CD9	11.3971	10.914	9.45041	8.85601	10.8174	9.53222	9.87173	10.5448	10.2235	9.60472	9.57988	12.0762	10.0995	10.3994	9.65217	8.49189	10.438	11.6949	10.5941	9.64845	8.82632	10.6336	11.2481	11.0245	9.03316	11.737	9.97909	8.24171	7.93527	9.56686	12.2868	11.2612	12.3238	9.79047	9.42419	11.317
TICAM2	1.53607	6.54245	7.11287	3.45872	6.46227	8.05741	6.48168	8.64203	7.58671	6.85376	7.14412	8.23789	7.8379	6.70116	6.67808	7.61309	7.55567	7.62908	7.9949	7.01169	7.50317	7.77937	7.36495	7.10124	7.052	7.55303	7.33684	7.37055	7.31776	8.37455	8.19749	7.20251	8.33894	8.8743	7.16537	6.89388
FCER1A	4.87665	7.11804	5.12101	3.45872	7.51267	1.21143	5.01168	2.46812	7.25741	6.43563	6.09213	0	5.63822	6.15994	1.36302	1.29348	6.88292	7.2657	6.82276	1.55007	1.41893	6.32132	4.05974	5.48471	5.03627	6.9847	2.79542	1.97095	3.60593	6.70602	4.74012	6.02097	3.84107	5.72735	3.04165	5.20949
PIN1	7.72391	7.23645	7.52056	8.67382	7.77855	7.29538	7.13869	7.15435	7.82309	7.75788	8.21169	7.67842	7.97579	7.59829	7.98961	7.7508	7.62313	7.70723	8.2675	7.83671	8.37008	8.03292	8.12895	7.94846	8.86879	7.77063	8.73937	7.75787	8.31208	8.07323	8.50249	8.34851	8.58849	8.24202	7.08014	7.89531
C4B	12.7206	13.4706	13.4606	13.4462	11.6029	9.49159	6.70077	9.5036	9.96491	11.9322	9.61879	7.89304	10.4226	9.42663	8.04686	13.1761	11.6873	12.2267	12.8205	9.3253	8.72006	10.0999	8.14926	8.84495	9.40982	13.4146	11.1847	9.84877	12.6804	10.3679	7.61216	12.4398	10.233	12.5354	11.4988	13.7111
TNFRSF18	5.84575	6.96813	7.22441	6.93705	2.03781	4.51595	3.17197	3.92463	0	4.31045	3.90351	4.42382	5.88225	3.31095	4.92494	7.68359	5.07689	5.13421	4.36894	4.88159	6.67669	6.86238	4.27219	4.19704	4.55865	5.12635	1.83949	8.96205	5.64262	5.73386	6.22335	4.34139	4.87308	5.90491	3.04165	5.69754
KIR3DL1	0.726705	0	2.48352	3.45872	2.03781	0.114078	1.55986	3.53738	0	2.82081	0.723327	1.95941	0	1.52935	1.36302	5.28184	0	0.292049	2.82578	1.55007	0	2.09714	1.78546	3.37998	0.454318	3.93422	1.74996	1.97095	3.60593	2.5077	4.09819	2.6585	3.22336	2.79459	6.11764	2.31522
ITGB1	11.0729	11.9357	11.7012	11.5522	11.5798	12.5	13.2035	12.847	12.1818	12.4959	12.0052	12.2636	12.1636	12.2687	12.1442	11.0229	12.965	12.5479	12.9368	12.3599	12.5825	12.5627	13.6919	13.3549	12.2856	13.359	13.0115	12.1952	11.7913	12.6009	13.0858	13.1753	13.1726	13.4631	12.0144	11.779
CTSG	2.97537	2.1864	3.38688	3.45872	2.03781	1.21143	2.90624	2.79975	0	5.61301	4.23027	0	0	6.195	1.36302	3.84719	3.49014	0.292049	3.25666	1.55007	0	3.85473	1.78546	0.402519	0	3.93422	1.74996	1.97095	3.60593	3.74509	4.09819	1.08839	0.319433	2.79459	6.89292	3.45085
IL17F	0.726705	0	2.94089	3.45872	2.03781	0.114078	2.15846	3.29619	0	0.472395	1.82903	0	0	1.00494	1.36302	3.57782	0	0.292049	3.05725	1.55007	0	1.06716	0.403717	2.35708	2.05125	3.93422	1.74996	1.97095	3.60593	2.5077	4.63258	3.18671	3.40428	2.79459	3.04165	0
LTB	8.36153	9.11581	9.18164	9.61141	7.22657	6.94873	4.4694	4.5708	5.85414	5.87968	6.28041	5.63621	9.73633	8.29196	7.69948	9.40133	7.55567	7.48861	7.7189	8.76988	9.45135	9.6681	6.27669	5.71997	7.04191	8.04566	2.79542	12.085	8.36632	8.68478	7.65401	6.68122	5.85811	6.20543	6.89292	6.84798
SPP1	11.6334	13.6535	14.7688	16.998	9.8288	11.0893	15.1554	14.1869	14.1837	12.6788	15.295	13.5407	13.6069	14.2098	15.7038	12.7218	12.5983	12.8549	14.4105	8.78911	8.41205	11.9824	13.6627	13.9955	15.1281	13.1198	14.2145	9.91471	16.8752	15.5941	17.1812	13.0575	13.4683	14.1645	14.5447	14.0228
LGALS3	8.64409	11.0346	11.14	9.83628	9.10898	10.0728	12.0383	10.118	10.6298	11.6688	11.9881	11.2803	10.6992	10.2799	12.1918	7.83064	10.6347	10.4477	10.3689	9.34492	10.174	10.1708	9.80589	9.55955	10.0338	10.7833	10.8269	8.06292	8.85777	10.3365	13.1908	10.6716	12.4563	11.7593	12.6553	9.87938
GZMB	5.10191	5.70269	7.94778	3.45872	2.03781	5.32896	4.43611	5.32949	4.70746	6.97267	5.87555	7.58964	7.1734	7.10309	9.49647	7.19727	7.13481	5.44924	5.9104	8.04299	9.05016	8.70363	6.14804	5.68333	6.66182	7.43054	2.79542	7.75787	7.31776	7.47845	8.30648	6.84782	6.803	7.01459	6.78932	6.79091
CCL28	0.726705	0	3.28763	3.45872	2.03781	0.114078	8.59255	1.76053	0	0	5.96612	0	0	2.46615	1.36302	1.29348	0	0.292049	0.303187	1.55007	0	0	0.403717	2.95735	3.64018	3.93422	1.83949	1.97095	3.60593	2.5077	3.92668	1.08839	2.48442	2.79459	3.04165	0.325502
CARD11	6.80891	9.46832	8.31212	7.79107	5.558	8.25945	4.09582	7.27914	6.64984	5.93093	5.85199	9.28267	8.34505	8.9528	5.93651	8.74363	7.3885	6.93133	6.91415	7.96059	8.79177	8.30602	7.7578	7.60097	7.72321	6.33609	6.79715	9.28576	4.6784	7.22786	7.87065	6.96528	8.29376	6.20543	8.22881	6.27085
ATM	5.29671	5.42428	5.00082	4.55973	2.03781	3.45601	1.78811	3.62359	2.79258	3.50134	0	0	4.74728	2.86494	1.36302	6.33224	4.55208	3.5676	3.58802	3.16676	4.47305	5.18191	1.78546	1.92658	2.5836	4.29587	1.74996	6.15782	3.60593	2.94888	5.02166	2.6585	2.12044	3.50453	3.04165	2.51641
ELK1	5.9652	8.96301	8.3979	10.0308	6.76427	6.85743	6.51395	6.59002	7.54863	6.33775	6.05134	6.84153	6.22087	6.195	5.80993	6.93362	5.69387	5.32255	5.4629	6.07781	6.06908	6.21226	6.70028	6.92413	6.47946	3.93422	5.84285	6.9805	8.00531	6.62521	6.49303	5.95758	6.77039	6.20543	6.27931	7.14985
RORA	9.87328	10.756	9.48162	9.50628	8.98586	8.5283	7.52257	7.99876	10.4085	9.6034	8.13567	7.24186	8.72269	6.14208	6.78289	9.90772	9.30674	8.75018	9.10972	8.81748	8.3828	9.03316	6.20088	6.04279	6.77579	9.37001	8.36561	9.45648	8.89514	7.05353	7.56906	9.04532	8.67472	9.43318	7.5921	8.24258
IRAK4	7.7574	8.68402	8.08712	7.86097	7.60685	7.9667	6.36269	7.52856	7.11699	7.66507	7.4011	7.64577	8.0426	8.0596	7.26533	8.95077	8.0656	7.82096	7.91603	8.22344	8.87516	8.2206	7.63835	7.64927	8.01904	7.95968	7.36655	9.143	7.86166	8.07323	8.19749	8.12871	8.32216	8.06645	7.81947	7.71274
CXCL16	6.80891	9.80544	9.26391	8.88984	7.34061	8.08067	8.33924	8.05026	7.88043	7.57128	7.8448	8.77949	8.46233	8.49555	8.54104	8.32549	8.42279	8.09736	8.52113	8.46973	9.24621	8.56912	9.45793	9.42176	10.0133	8.90161	8.35082	7.93008	8.96711	9.43082	11.2939	8.57661	9.43963	9.3589	8.72626	8.27416
SPN	6.76568	8.83891	8.22762	8.71215	5.28165	6.00013	4.05254	4.86433	5.03582	5.77137	5.53442	4.90056	8.08223	5.84368	5.99586	8.68469	6.35752	6.37278	6.29745	7.38465	8.91365	8.66277	5.19062	4.39129	6.16306	6.58611	4.76146	9.56499	7.61519	7.52374	7.73424	6.84782	5.54766	5.52484	3.04165	6.29841
CXCR4	10.2615	12.9705	13.1295	10.175	11.145	10.4169	9.63183	10.5263	10.8552	10.9968	8.66808	10.9733	11.681	10.0285	10.1206	12.6443	13.119	11.108	11.2903	11.7313	11.5485	11.9649	10.4074	9.63104	10.1034	10.8801	10.5348	11.4632	12.2538	10.948	13.0756	11.8705	12.1406	11.5549	10.4964	11.2467
PRF1	6.6983	8.5672	10.0534	7.06102	6.65094	8.29964	5.56747	6.1633	6.55056	9.01512	6.65183	7.74674	9.17619	7.12143	8.99827	8.54019	8.80952	6.95999	8.42599	9.91668	11.5481	9.71757	6.87305	6.70403	7.39096	9.79927	4.35023	9.67977	8.69776	8.21803	8.58413	9.4426	7.51404	9.07323	7.7659	7.98286
VEGFR1	12.6603	9.55677	9.81806	3.65412	11.4838	11.072	10.2351	8.71257	10.5348	12.6167	9.42083	8.50997	9.54927	7.99639	9.33347	9.85904	13.1813	11.9094	12.1181	10.176	7.67849	10.4566	9.1936	8.33252	8.47779	12.8208	8.7619	7.22693	5.95729	8.97299	9.63754	12.3307	10.1356	12.8602	8.60946	11.0554
JAK1	10.6659	10.1476	10.06	10.4604	10.4279	10.067	10.1291	11.0281	9.66608	9.93584	10.0026	9.21193	10.5622	9.32542	9.69309	10.3155	10.438	10.0876	10.3863	10.4451	10.2695	9.9121	9.40261	9.35344	8.95197	10.0694	9.42989	9.92056	10.4401	9.64067	9.46801	10.0096	9.54701	10.2345	9.11703	8.59908
CCL26	2.18742	3.56851	3.28763	3.45872	2.03781	2.94992	2.15846	2.79975	2.79258	2.07946	3.3519	3.94023	3.9858	2.86494	1.36302	1.29348	3.00365	0.292049	1.76058	1.55007	4.40817	4.85911	5.33945	3.97249	3.27705	3.93422	5.3426	5.69479	3.60593	6.13504	5.69155	4.90892	3.40428	2.79459	6.27931	0
DDX58	8.58315	8.09421	7.96395	7.47174	8.62986	8.43663	7.19948	7.71193	7.09953	8.39404	8.81545	7.80705	8.30374	6.93694	7.26533	8.6674	8.87226	8.70434	9.34141	7.97745	8.16934	8.31594	7.89241	7.80234	7.32591	8.1268	8.29011	8.68811	9.65258	8.01098	7.61216	8.43251	8.02323	7.16166	6.55674	6.37808
CSF2	0.726705	0	0	3.45872	2.03781	0.114078	0	0	0	0	2.44757	1.23928	0	0	1.36302	3.24634	0	0.292049	1.76058	1.55007	0	0.451586	0.403717	0.402519	1.19848	3.93422	1.74996	5.98999	3.60593	2.5077	0.940841	2.29806	2.48442	2.79459	3.04165	0
CCL15	7.42371	7.07956	7.0385	3.45872	7.26559	0.114078	1.28858	4.50418	4.34226	6.37524	7.39296	5.00724	3.3696	5.9085	1.36302	6.24168	5.4818	7.18303	6.15484	3.89112	1.86814	6.22635	4.45734	4.08913	8.15632	4.29587	7.70564	4.35296	7.42387	6.13504	3.50689	4.97444	7.46393	6.76136	6.67771	5.7181
VCAM1	8.82869	11.2674	11.4931	3.45872	10.7084	11.2505	7.46596	13.5279	12.9679	12.3572	8.15506	12.3364	13.0792	12.6589	8.92381	11.1435	12.6051	12.2407	12.8632	12.8069	10.6895	12.3323	10.3646	10.1672	12.4065	12.6006	9.55773	10.8603	14.239	12.0182	10.9879	13.1982	12.2969	11.8215	11.2629	9.07602
C1QA	10.6965	11.2404	11.8752	10.708	9.39072	11.9255	7.25782	10.3368	9.97571	9.98617	10.1858	10.059	11.2074	9.06605	10.535	10.9692	10.7361	9.89509	10.6135	12.0289	12.5538	11.3101	10.6417	10.3167	10.0478	10.5531	11.1032	10.8845	10.9288	11.8528	12.6538	11.1326	10.7794	10.1577	9.35331	10.6142
ATG10	5.80363	6.83586	6.44221	8.22134	6.86934	6.22552	6.10113	7.2557	7.72404	6.99692	7.25606	6.53178	6.60785	5.77581	3.62901	7.50042	7.33776	6.94573	7.0943	6.59738	6.33652	6.49434	6.78925	7.22111	6.83543	3.93422	7.03773	5.98999	7.07881	6.2473	6.14724	6.66146	7.42256	6.20543	4.82097	5.89101
TNFSF10	10.8349	12.0361	11.8534	12.0442	11.9648	11.8163	10.8283	10.8267	12.0795	11.8327	10.1379	11.0371	11.9378	11.7329	13.1549	10.992	11.7049	11.7862	12.5634	9.80777	10.3451	12.5839	10.9042	10.2681	12.2776	12.4783	10.1932	11.2615	12.2538	11.1384	10.3351	12.5376	12.9153	11.3245	10.6373	10.3084
TLR6	5.52125	6.27935	6.7801	3.65412	5.42643	7.23447	6.16349	6.89311	6.75392	5.91405	6.73146	8.25963	7.48564	6.58699	6.56504	8.23448	7.47971	6.84177	7.18272	7.74121	7.9702	7.78415	7.20599	7.27135	6.72625	8.1268	6.96191	8.80653	7.07881	7.76915	8.91767	6.96528	7.15844	6.33508	4.82097	7.3409
CLEC5A	4.60959	5.11747	4.56519	3.65412	5.42643	3.13904	0	7.98254	6.53766	5.38697	7.29152	10.0372	5.37657	4.08421	4.65725	5.08752	6.55797	7.02924	6.50768	1.55007	3.51911	4.3935	6.06495	5.25432	6.68794	4.29587	6.50826	5.17456	3.60593	7.33337	9.07487	5.67184	4.36248	5.52484	6.55674	3.87367
S100B	0.726705	5.75246	5.03182	3.45872	2.03781	5.9505	3.17197	5.26389	4.34226	4.31045	2.44757	4.37152	4.69711	6.40427	1.36302	4.97958	3.40509	3.41035	4.74587	6.30852	6.0047	5.02952	3.50903	2.35708	3.40851	5.12635	4.57045	5.89815	6.62439	6.0133	4.25145	5.82177	5.24944	3.50453	5.48331	4.64875
TLR10	5.4683	5.36151	5.90291	6.07814	5.42643	5.57808	3.46392	5.26389	6.72006	3.40796	4.55605	4.26087	6.82195	7.02728	5.80993	7.22117	6.09781	6.16694	6.56521	8.1804	6.79562	7.91171	3.33082	4.641	5.8057	6.33609	3.36539	7.33596	5.64262	7.52374	5.18282	4.76822	6.30777	4.19279	6.55674	5.65553
OAS3	7.82213	8.30901	8.42443	7.3795	7.66638	8.40013	5.6855	8.33375	7.37814	7.09005	8.04508	9.05083	8.32041	7.75338	7.11282	7.81502	8.32489	8.27894	8.61492	7.70117	7.9814	8.76284	8.08042	8.05268	8.08931	7.77063	6.14667	8.74194	7.42387	8.01098	8.46379	8.87993	8.36101	7.01459	7.52918	7.82124
F13A1	6.78745	9.33379	10.3578	4.55973	9.67061	12.142	9.12374	10.974	11.6164	10.0465	8.71128	9.08371	10.3625	8.15173	11.2591	9.80076	11.2244	8.72536	10.1341	9.15789	9.68156	8.18135	10.7575	10.0225	7.21354	10.9817	8.78409	12.2	7.78409	11.3417	9.9768	10.6592	10.9383	9.18063	9.45837	11.2022
IL17B	0.726705	1.86301	1.80999	3.45872	2.03781	1.21143	0.518146	1.21148	0	0	0	0	0	0	1.36302	1.29348	1.15746	0.292049	0.303187	1.55007	0	2.32377	0.403717	2.68821	0	3.93422	1.83949	3.11671	3.60593	2.94888	0.940841	3.18671	3.01646	3.50453	3.04165	1.80212
CD22	3.48211	6.7527	6.33444	7.28095	2.03781	5.02767	5.75466	4.25686	6.29853	4.20336	6.07188	1.64381	5.83663	8.29196	4.65725	6.96226	5.20821	5.32255	4.93232	10.0817	7.65771	8.54964	3.12746	4.29743	5.51609	7.43054	6.88188	9.94371	3.60593	8.62369	8.10998	5.15483	5.62265	5.52484	6.89292	2.51641
CD209	0.726705	5.82403	5.17755	3.45872	5.558	6.11722	3.96187	4.89932	4.99864	5.61301	4.30158	6.79265	4.21699	6.08713	4.65725	5.67694	6.44534	4.91753	5.81876	4.15098	6.96309	6.13966	6.56572	6.35383	4.61419	3.93422	2.79542	8.61787	3.60593	6.13504	6.1858	5.78572	4.17588	4.65683	6.98956	6.6695
SMPD3	0.726705	0.85568	2.80394	3.45872	2.03781	1.21143	0	3.12939	0	2.66808	0	0	1.96746	0	1.36302	1.29348	1.15746	0.292049	0.303187	1.55007	4.81092	3.61871	0.403717	0.402519	1.19848	3.93422	1.74996	4.35296	3.60593	3.74509	1.88335	0.481086	0.88954	2.79459	3.04165	0.998444
TIRAP	7.11476	7.06978	6.66618	6.93705	6.70871	6.36465	4.62524	5.7494	5.17566	5.89697	5.12663	4.66016	5.52774	4.78231	4.32831	7.33506	5.63906	6.11691	5.9104	5.72533	6.71743	6.63831	5.13739	5.35093	5.07637	3.93422	6.00274	7.50116	6.94265	6.0133	6.10763	6.05165	6.33032	6.66601	3.56033	5.59012
CCL16	0.726705	2.86666	2.65261	3.45872	2.03781	0.114078	0	1.59967	0	2.66808	0	2.2182	0	0	1.36302	5.98677	5.37404	1.71625	0.303187	5.36428	4.53515	2.69196	1.78546	3.70644	0	3.93422	1.74996	1.97095	3.60593	2.5077	0.940841	2.6585	0.319433	2.79459	6.98956	0
CD83	6.85088	5.72779	7.06122	7.64022	6.70871	7.23447	4.89401	6.47877	7.20939	8.67524	8.1454	6.51982	9.58764	7.60482	8.23104	7.42011	7.57527	8.04482	7.64967	7.1067	7.55654	9.06095	7.82667	6.75789	8.31556	6.33609	7.21149	9.23034	7.70211	9.34511	10.7448	6.70071	7.60006	7.52988	7.24584	7.59542
STAT5B	7.18207	7.73437	8.14142	3.65412	8.02588	8.30952	8.40309	8.91311	8.81428	9.09218	8.38586	7.74159	9.16931	8.47786	8.61862	8.83938	9.31259	8.63938	8.82575	9.51046	9.29862	9.16338	8.53097	8.46254	8.80757	9.23012	9.04517	8.9042	8.41859	8.68478	8.77955	8.93856	9.01461	9.19778	7.5921	7.97006
KLRG1	5.23465	5.95734	5.90291	3.65412	2.03781	3.13904	2.31318	1.76053	2.79258	6.05932	4.30158	0	6.77436	5.14712	5.67117	6.28767	6.23965	4.59098	6.20396	8.16576	9.40638	7.19173	3.8105	3.70644	4.86371	6.33609	6.00274	8.70176	3.7474	3.74509	6.66663	6.27611	3.40428	5.52484	5.72706	5.75836
MAP2K2	9.93555	10.6557	10.5943	12.234	10.5435	10.2371	9.66364	10.0116	9.83117	9.0445	9.80515	9.96068	9.67609	9.77694	9.537	9.94765	9.49984	9.6533	9.37128	9.3253	9.92132	9.53431	10.086	10.0818	9.41178	9.87168	9.92021	10.0274	9.89324	9.81475	9.65138	9.48256	10.0033	9.72101	10.0465	10.192
CXCR2	0.726705	1.86301	3.47974	3.45872	2.03781	2.73222	4.79243	4.5708	3.57735	6.1913	4.49652	4.14102	0	1.00494	7.60734	5.36999	5.50242	2.51969	5.96841	8.70049	0	4.17841	5.67446	6.56996	3.52899	9.15473	3.77287	1.97095	3.60593	4.63127	3.24005	3.73256	3.40428	5.52484	6.11764	0.998444
ITGA2B	2.18742	0	3.72706	4.55973	2.03781	2.16357	2.6973	4.17357	0	2.07946	3.80879	0	0	3.74878	4.92494	5.28184	3.40509	3.41035	5.0974	5.25789	0	5.06131	3.66763	4.19704	1.19848	7.1491	3.77287	1.97095	3.60593	2.5077	0.940841	2.6585	5.29601	4.19279	7.24584	3.63509
CD1E	0.726705	3.95606	0	3.45872	2.03781	0.114078	0	0	0	1.06845	1.37961	0	5.34434	4.00738	1.36302	5.18795	1.52303	3.41035	2.20859	1.55007	0	5.02952	0.403717	1.92658	0.454318	3.93422	1.74996	4.04567	3.60593	3.74509	0.940841	2.94664	0.319433	2.79459	6.67771	0
IL1B	6.89166	2.6735	3.64924	3.45872	2.03781	5.97553	2.31318	3.53738	6.06668	7.17754	6.36607	7.31291	7.50764	5.14712	3.29275	6.49791	6.6064	6.03846	7.02765	4.56205	3.24961	5.51606	7.36495	4.47942	6.72625	5.12635	1.74996	6.23493	3.60593	6.2473	8.15925	2.94664	5.9772	5.28919	6.78932	3.12111
MAGEA1	0.726705	0	0	10.242	2.03781	0.114078	0	0	0	0.472395	7.12459	0	0	0	1.36302	1.29348	0	0.292049	0.303187	1.55007	0	0	0.403717	2.68821	0	3.93422	1.74996	1.97095	3.60593	2.94888	0.940841	0.481086	0.319433	2.79459	3.04165	0
DUSP4	5.80363	6.40915	7.76615	3.45872	6.65094	7.64655	7.51462	6.20584	7.12564	6.76239	4.43442	7.09639	9.34452	4.91443	6.26074	7.61309	7.34349	6.43535	7.01394	1.55007	9.03949	8.11852	5.24195	4.56247	6.23568	8.27655	4.76146	7.14937	7.20323	5.17621	6.96147	8.19205	6.16454	5.00739	8.10484	6.84798
IL1RAP	7.30794	7.5355	7.78447	3.65412	6.65094	7.0699	6.67246	7.08767	6.21994	7.39997	6.43111	8.62891	6.35634	6.60013	8.46956	7.26781	7.58979	5.9555	6.85387	7.1067	6.30122	6.44698	6.95224	6.23227	6.16306	6.58611	5.75572	7.4696	3.60593	7.43169	6.96147	7.01283	7.13302	7.22993	8.26788	6.9471
GPI	12.3704	10.2475	11.3926	10.1047	11.0559	10.7372	10.811	9.92988	10.095	10.4762	10.9961	10.6231	10.4803	10.5287	10.3311	9.37494	10.2258	10.7664	10.5508	9.44529	9.47333	10.1708	10.6606	10.6396	10.5252	10.5822	10.1339	9.21138	11.5549	11.1849	10.5971	10.7021	10.885	11.408	11.6094	11.5964
JAM3	8.68527	8.34596	7.08358	3.45872	8.58429	9.10599	7.3854	7.57528	8.03534	9.06759	6.47804	6.2131	7.10771	7.01751	7.83567	7.94985	9.26511	8.35643	9.1065	8.05892	8.09913	8.25194	7.89241	7.63014	6.77579	9.87168	7.45217	8.12501	3.60593	8.78118	8.28	9.41926	8.44606	9.03558	7.52918	7.80691
EBI3	6.11049	5.99917	6.61592	3.45872	2.03781	6.18317	0	3.85505	2.39486	3.58905	1.37961	3.7069	6.01103	4.15716	3.90152	7.39931	5.10413	3.5676	4.28011	6.25421	5.27848	5.02952	3.8105	3.70644	2.97159	3.93422	4.57045	6.30813	4.6784	6.0133	3.92668	4.34139	4.44745	3.50453	3.04165	5.54481
MFGE8	10.66	10.9181	8.26398	11.5628	9.98894	10.1682	8.99247	9.68121	10.941	10.1201	9.40473	9.3484	8.92149	8.73776	8.82908	9.10644	10.4069	9.73848	10.1577	9.56725	10.2041	9.69495	9.66489	9.09208	9.25901	10.4306	9.92021	9.8731	7.70211	10.6491	11.2873	10.7201	9.27213	9.10993	8.69794	9.09383
CDH1	10.4057	9.78317	8.47887	10.1047	9.88626	6.24623	11.3658	7.16876	9.06869	8.5714	9.17005	10.1665	9.8569	10.212	8.29151	8.09918	7.77491	10.6862	9.34689	9.57834	2.91792	9.05306	10.1069	10.8022	11.1152	9.49752	7.39566	5.17456	10.6294	9.556	2.48773	9.38051	9.94603	9.41862	10.1547	8.44728
CXCL14	7.32293	13.0597	12.1554	10.255	13.5675	7.94151	7.20937	11.2724	12.5741	12.0802	11.3078	10.2808	12.1636	12.1722	10.601	10.0345	11.2414	12.8783	14.5396	9.5448	3.94219	9.29957	10.1991	9.86783	8.25133	11.7689	14.361	9.64488	15.0802	13.4201	2.48773	11.5609	13.0964	12.5539	12.706	10.5404
FOXP3	2.63454	4.03861	6.13475	3.45872	2.03781	4.03433	0	4.25686	0	3.50134	1.37961	3.20755	6.55249	4.29285	1.36302	4.44264	4.66613	4.26324	3.97517	1.55007	7.18268	6.7002	3.50903	2.95735	4.66766	3.93422	1.74996	7.88294	3.60593	4.92932	4.93378	3.39247	4.17588	2.79459	5.18982	4.64875
STAT3	11.6661	12.3714	12.1552	13.9647	11.7391	11.6873	10.9509	11.4862	11.6557	11.3976	11.4738	11.7178	11.5298	11.1612	11.7346	11.5706	11.4064	10.9055	11.2024	11.1182	11.2298	11.6333	11.7867	11.6216	11.2522	11.4363	11.2319	12.2693	12.2025	12.2765	11.6678	11.4544	11.3798	11.6607	11.7436	11.6803
RELB	7.23057	6.43986	7.86414	6.07814	8.36824	7.59902	5.1618	7.46576	7.28855	6.61348	6.62428	9.42738	8.34097	7.72366	7.35873	7.07146	7.71874	7.8365	7.64967	6.30852	6.86978	7.66504	8.05911	7.63974	6.84706	6.79912	7.17837	8.45012	7.70211	8.13291	8.32387	6.84782	7.25589	6.93502	6.27931	6.98151
MAP3K5	9.03846	9.77265	9.3617	8.74948	9.25187	9.54063	8.30276	9.91018	10.2011	9.99523	7.97046	7.87906	10.1211	8.41604	9.76736	10.6151	10.0204	9.27128	9.26245	9.63257	10.2989	9.99572	9.1337	8.86962	8.83705	9.94062	9.85882	10.4677	9.38999	9.57764	9.73825	9.70394	9.56138	9.10993	9.27877	8.66674
CXCR5	0.726705	1.86301	4.56519	3.45872	2.03781	2.94992	0	2.03676	0	2.82081	2.44757	0	4.64513	5.79879	1.36302	4.73595	2.75139	2.51969	3.58802	7.01169	6.54706	6.4349	1.08704	0.402519	4.24352	3.93422	1.74996	7.73151	3.60593	6.78254	0.940841	0.481086	0.88954	2.79459	4.32417	0
BID	0.726705	3.03699	4.38486	3.45872	4.49017	4.03433	4.59539	4.67542	3.47277	3.40796	3.48038	3.20755	4.74728	1.52935	1.36302	5.18795	2.05676	3.23384	4.08414	3.16676	3.63706	3.70175	3.66763	3.97249	3.52899	3.93422	1.83949	2.24908	3.60593	4.63127	5.18282	2.94664	3.40428	4.19279	4.32417	2.85021
EP300	9.50068	9.46273	9.1502	8.16719	9.91723	9.35758	8.97229	8.98511	9.29642	9.38188	9.02221	9.52637	9.83966	9.59362	8.83722	9.715	9.81729	9.71345	9.72472	9.85871	9.83601	9.53431	9.39978	9.37083	8.61002	9.69669	9.36514	10.0328	8.65482	9.02116	9.64101	9.61686	9.26629	9.55794	9.6331	9.5828
MEF2C	8.00982	9.03767	8.95782	3.45872	9.64864	10.3127	8.32112	8.91418	9.72133	9.39714	7.6468	8.64	9.63837	8.4743	8.53104	9.2871	10.7625	9.56976	9.99797	9.88576	9.56362	9.5803	8.95679	8.71029	7.81494	9.7743	8.47875	9.399	10	9.69117	9.39173	10.3337	9.65813	9.74454	5.72706	9.27123
IFI35	8.74213	8.64173	8.77753	11.33	8.13528	8.34837	6.17363	7.45698	7.57413	6.93131	7.90327	7.36064	7.89464	6.3586	7.42501	7.71759	7.91223	7.44873	7.7523	6.6821	8.14962	8.36771	7.99323	7.78515	8.23813	7.43054	8.21044	8.68811	8.65482	7.73104	8.28888	8.04732	8.18662	8.06645	7.46339	7.80211
CD36	11.8782	8.86177	8.21755	3.45872	8.799	3.82993	6.3977	7.12509	7.29623	11.6185	7.76505	7.85545	7.72351	8.61689	8.95406	8.74363	11.3892	9.22481	10.5662	12.9289	9.79377	9.05898	7.7578	8.20907	7.86158	12.2842	8.71648	9.05003	7.70211	9.35767	9.79235	11.3231	8.00932	9.99068	9.80231	9.67769
PSEN2	7.53087	7.44001	7.76153	7.06102	6.59075	7.45517	7.00885	7.01376	7.4693	6.88008	7.40919	7.08019	7.37831	8.26333	7.05818	7.37821	7.74494	7.37615	7.78495	7.96059	7.6716	7.51813	7.89241	8.18306	8.56493	7.55303	8.71648	7.10897	7.42387	7.80628	8.1785	7.59507	7.63671	8.30668	6.78932	7.96577
CXCR3	6.2106	6.57047	8.17652	3.45872	4.19909	6.32625	1.98514	5.10812	5.52856	5.59193	5.23988	4.90056	9.78066	5.65508	7.46757	7.26781	6.68967	6.2849	6.46802	6.19777	10.1494	9.08435	5.33945	4.47942	7.24026	6.03348	4.76146	9.25832	5.64262	7.28158	8.00609	7.60545	6.73703	5.28919	3.56033	7.39935
TLR1	8.0554	8.52845	9.17818	7.99135	8.64474	9.90221	6.7957	9.61105	9.29066	7.58734	7.67393	10.5478	9.77915	8.35145	8.67418	9.55497	9.46744	9.40497	9.58105	9.71028	8.91948	9.19059	9.19033	8.62109	8.88581	9.19292	8.96975	10.1419	8.41859	9.63035	10.8993	8.76428	9.16957	8.97719	8.14736	8.73136
MRC1	6.44787	7.61836	7.47053	6.93705	7.95603	9.2993	7.56938	9.19853	9.21365	8.97701	7.59097	9.032	7.63967	6.21222	8.46956	8.00596	9.09395	7.18303	6.82276	10.8721	9.0015	8.04886	8.32619	8.46254	6.46443	8.99101	10.3238	9.76675	3.60593	8.818	9.05418	9.49935	6.45867	7.63433	3.56033	8.64274
IKBKG	8.00052	7.52837	7.34039	9.41629	8.45521	8.36267	6.96866	7.3281	7.13423	7.18459	7.85075	7.75186	7.50764	6.80696	7.42501	8.72703	7.42676	7.51782	7.42985	8.16576	7.8224	7.91606	7.29375	7.20828	7.40677	7.55303	7.36655	8.08391	7.5227	7.05353	7.70799	7.18877	7.26762	7.63433	7.24584	7.37366
IL1R2	3.68136	10.0834	9.25737	6.07814	2.03781	1.76466	4.8185	4.30983	4.79682	5.36228	4.49652	5.54471	5.43895	3.17704	6.91176	5.36999	6.05657	5.5657	8.38398	8.19489	2.48648	4.3935	4.05974	4.39129	2.97159	7.29667	5.84285	3.11671	3.60593	4.92932	0.940841	4.43746	9.52029	8.74028	5.18982	6.32546
CR1	4.87665	6.63822	8.24095	6.07814	5.1207	7.87656	5.87134	6.7229	4.45637	7.5164	8.32298	6.94357	5.13418	8.0785	7.97493	7.71759	7.5655	6.19131	6.69114	9.9682	9.50858	7.83561	9.63399	9.45475	8.2557	8.04566	8.1773	10.1519	7.31776	9.76846	11.7917	7.44136	6.61377	7.47467	7.921	7.82598
CFD	4.70421	8.93903	8.25415	10.9834	7.8573	6.71607	3.59037	6.38314	6.93213	8.51093	8.55954	5.98845	6.30702	5.40848	7.16547	7.5765	6.95201	6.19131	5.0974	9.01822	6.99658	5.76804	5.97678	4.91828	6.08659	9.23012	7.58447	8.31458	3.60593	9.03686	9.56261	6.08169	7.54329	8.06645	6.11764	6.85728
PTPRC	9.56197	9.26473	10.7162	8.27353	8.09251	10.5279	6.70776	10.0481	9.8831	9.25857	9.3699	9.31591	11.6297	9.32937	10.4526	8.91459	11.508	9.76105	10.1277	9.59483	12.5227	11.6167	9.50334	8.75953	10.3503	10.4932	9.64517	11.3001	9.73734	10.5486	12.1726	10.6136	10.1292	8.7635	8.26788	9.41981
APOE	11.9845	14.21	14.819	16.0778	9.74153	12.0785	9.43837	13.4604	12.7177	11.5614	13.5918	12.373	13.8955	11.0143	12.4537	12.8316	12.5577	11.8007	11.2039	12.9653	13.4845	12.6734	12.4204	12.7134	12.6989	12.5202	15.5381	11.4532	13.2661	12.8842	15.2832	12.7315	11.776	12.8439	12.5582	11.3329
LY9	5.80363	5.86985	7.57945	3.45872	2.03781	4.37257	3.08872	3.89026	4.70746	6.1913	4.82165	2.94665	8.30793	7.21836	6.84877	7.53896	7.27323	6.14214	6.58389	8.4816	9.789	8.62071	4.36773	4.29743	6.12533	6.58611	5.21776	8.64638	3.60593	7.05353	7.85877	6.68122	5.20132	5.28919	6.89292	7.38656
ITGA1	10.5385	10.7973	10.0759	7.06102	10.7809	11.0471	10.5828	11.0207	10.8009	11.5988	9.42483	9.44172	9.91977	9.46843	10.1239	10.2647	11.7936	10.9437	11.1933	12.3191	10.4415	11.2284	9.99357	9.83062	9.7676	11.5729	11.4348	9.15297	9.25276	10.0803	9.11538	11.5128	10.86	11.8624	8.54731	10.5626
HLA-DMB	8.30226	8.58791	9.37988	6.65171	8.02588	10.2487	6.92733	9.59313	9.89454	9.84745	9.21922	9.1951	10.8878	10.0985	10.3079	8.96499	10.7609	9.79126	9.82821	9.9254	11.0239	10.6421	9.67659	9.39935	10.0351	10.0897	9.73332	10.2757	9.94762	10.4927	12.5574	10.2551	10.4049	9.47598	8.83432	9.10948
FCER1G	10.6028	9.65491	10.9547	8.50944	8.45521	11.2181	6.5533	9.91018	9.61016	8.72691	9.00094	9.89388	10.6694	8.3898	10.1339	9.12556	10.2039	9.23364	9.65798	10.7301	10.8238	10.1889	9.69973	9.4078	9.64797	9.98482	9.91015	9.97777	10.0339	10.7668	12.2105	9.59359	10.1356	9.58426	8.41435	9.17042
IFNA2	0.726705	0	0	3.45872	2.03781	0.114078	0	1.90525	0	0	0	0	0	0	1.36302	7.19727	2.26418	4.06643	2.82578	5.14303	0	0	0.403717	2.68821	1.68698	3.93422	1.74996	1.97095	3.60593	2.5077	3.732	1.81646	0.88954	2.79459	5.72706	0
CD40	8.89037	9.79212	9.82471	7.79107	9.38187	10.355	6.19369	9.44191	9.25168	8.09022	8.3735	7.90228	10.069	9.62128	8.59001	9.49742	9.88951	9.5177	9.79853	8.71061	8.72673	10.1432	8.59159	8.03824	9.50103	10.2249	9.16835	10.7661	9.33666	9.65091	9.65825	9.8221	10.5283	9.85675	9.4068	9.0336
CASP1	6.83004	8.23654	8.66587	3.45872	7.05898	9.04227	6.24265	8.29814	8.72887	8.75562	7.449	8.26322	9.45619	7.77671	8.34955	9.05418	10.0248	8.47536	9.13844	9.66416	9.55052	9.33901	8.7057	8.4242	8.47779	9.03372	8.09095	8.84393	7.93527	8.6647	10.0929	9.53236	9.32361	8.97719	7.7659	8.58795
SIGLEC1	7.90415	10.4191	9.7251	9.80115	8.17681	9.48725	5.48847	8.3591	7.42093	7.80443	7.59806	8.68623	8.44343	6.50552	8.57062	10.4656	8.62438	8.23857	8.54991	8.30585	9.98389	8.56635	8.11525	8.20907	7.34245	8.70425	8.8381	10.2757	7.5227	9.11293	9.9293	8.73623	8.16796	7.68385	7.71026	8.88243
ITGAX	8.48661	8.77111	9.2309	8.41965	8.19714	8.3674	7.76307	9.16838	7.33404	8.45949	9.52693	9.26665	9.71915	8.97061	8.94656	10.7444	10.2188	9.15215	8.73676	10.2951	10.1243	10.0182	8.59653	8.85734	9.75992	10.1098	10.5607	9.89702	9.25276	10.0419	11.8348	8.93033	8.13632	9.0917	9.4068	7.94848
CCL19	4.87665	7.84747	9.40674	3.45872	4.49017	2.73222	3.46392	4.22963	6.06668	4.71312	6.95802	4.42382	10.7962	9.71939	8.78769	8.03321	7.67854	4.66247	7.95241	6.59738	8.65163	11.7245	2.89064	4.39129	8.03947	3.93422	3.77287	13.9958	8.00531	11.4157	7.62625	6.22318	4.2722	3.50453	9.61806	5.7181
PTGS2	5.03066	4.77623	4.00214	3.45872	2.03781	3.13904	2.45289	1.21148	3.7662	7.50517	3.3519	8.3126	3.9858	2.21598	1.36302	6.84412	4.38446	3.23384	4.81074	2.5974	2.21019	4.34266	4.5417	3.37998	3.13239	3.93422	4.35023	3.11671	3.60593	4.63127	4.93378	3.87662	3.56502	5.72735	7.46339	2.31522
CD27	6.65158	7.68396	9.11264	3.45872	2.03781	7.73715	2.31318	6.03546	5.14195	6.61348	5.37826	5.39556	9.58764	7.26036	8.10192	9.11921	9.06825	6.91679	7.98088	8.79863	11.4026	9.89787	4.90234	4.39129	7.36691	6.33609	5.75572	9.49618	9.63059	8.93996	8.76052	9.0755	7.15844	4.65683	5.48331	8.35185
PSMB10	8.61394	9.4036	9.71559	10.7909	8.11405	9.50455	6.76251	8.4636	7.81776	8.14189	8.71455	8.71012	9.88518	7.98642	8.61862	9.65486	9.0297	8.55735	9.41627	8.8453	10.0571	9.56929	7.81824	7.66814	8.97336	8.85474	7.47962	9.90884	10.0671	8.83607	9.46801	9.31247	8.82915	8.69269	8.06103	8.57955
PSMB8	10.0162	11.3231	11.6781	9.90407	10.445	11.3114	10.3833	11.5822	10.9201	11.0724	10.2693	10.7099	11.6476	10.7177	10.8282	10.771	11.4488	11.1183	11.0678	10.5304	11.0272	11.238	10.5338	10.4247	11.3561	10.3142	9.96459	11.1085	12.2136	10.8177	10.9123	11.182	10.4036	10.3992	9.86734	10.1966
TNFSF15	0.726705	6.11785	5.93606	8.11092	3.83404	7.40998	6.60665	5.70065	5.42024	5.80838	7.88598	6.53178	6.48017	6.01046	6.10771	6.87457	6.07045	6.09123	5.96841	4.56205	6.89368	6.83506	6.3948	5.98375	5.75718	5.65007	5.45749	6.83947	4.6784	8.10338	8.09992	5.67184	5.54766	6.20543	5.72706	5.26642
HLA-A	14.129	13.6565	14.022	14.0973	13.3572	14.3048	12.6743	13.8701	12.4596	12.8922	12.0936	12.9872	14.6406	12.5979	12.8977	13.5312	14.2374	14.1051	13.8481	13.3087	13.9223	13.1561	12.9898	12.9816	13.3392	13.4583	12.3017	13.3947	14.8221	13.0208	13.847	13.5001	13.0918	13.2649	13.3886	13.1894
CCR4	4.70421	3.95606	4.83497	3.45872	2.03781	3.5917	1.55986	3.18716	0	4.14667	0	0	7.10771	1.00494	1.36302	5.98677	5.97039	5.08301	3.05725	4.56205	6.71743	6.84422	3.66763	1.92658	3.74341	3.93422	1.83949	7.78377	3.60593	3.74509	5.18282	5.45944	3.84107	2.79459	3.04165	2.08137
HMGB1	9.8935	9.10627	9.39337	7.3795	9.73459	9.98157	9.86079	10.3885	10.3662	9.40169	8.21631	11.4566	11.0371	10.9471	10.5866	10.4555	10.3027	9.9902	10.0825	10.2085	10.6869	10.5372	9.83961	10.137	10.6019	10.3653	10.2014	9.25832	10.0994	9.56686	10.2916	10.7461	10.7629	10.1042	9.58751	9.96572
THBS1	12.4819	10.0822	10.1868	8.9229	12.0469	11.1462	11.5608	12.1013	11.0116	10.7533	9.86228	10.5574	11.4516	10.2748	10.4259	9.39609	11.2375	11.3932	9.88955	10.1465	9.97551	11.2024	11.179	10.8546	10.4997	11.5584	11.1098	12.3624	9.22367	11.5828	13.2409	11.3081	11.4224	12.5489	9.9775	11.2462
FOS	12.0044	11.2377	10.6969	8.16719	8.36824	7.97913	10.3811	9.31728	7.56779	13.8985	6.63812	8.80683	14.2711	7.40964	8.03276	11.0746	12.0716	7.85187	10.6505	7.07572	7.43966	10.3367	9.37413	7.90933	7.39096	7.43054	8.39474	8.70176	9.53911	9.09803	8.86519	11.1299	10.1243	9.67277	8.57872	8.65878
SPA17	7.53087	7.46261	7.38308	3.45872	7.01386	6.42041	8.33924	7.55896	7.55504	7.21936	7.35156	6.75232	6.38831	6.57372	7.19109	7.46083	7.02508	7.29973	7.72732	5.14303	4.86026	6.7692	5.67446	5.60713	7.51285	6.58611	8.42329	5.89815	7.20323	5.57081	6.1858	7.02834	7.12013	6.06298	7.81947	6.47789
SLAMF7	4.95571	6.57047	8.15204	3.45872	2.03781	7.13799	5.1618	3.99101	4.99864	5.69436	5.72805	3.08299	8.10646	6.27912	8.01852	7.73429	7.1739	5.77372	5.2917	6.59738	9.37489	8.466	5.02465	4.29743	7.20452	5.65007	1.74996	9.77322	8.41859	8.27211	9.47192	6.24989	6.41714	5.52484	6.78932	9.49619
LILRB1	6.178	6.19187	7.19733	3.45872	5.1207	8.2897	3.8142	7.93696	7.50289	7.45936	7.449	7.60671	8.67813	7.05617	7.69948	7.86138	8.88801	8.23857	8.30176	9.81717	9.01791	8.7286	8.28395	7.75898	8.59284	7.43054	8.16044	9.399	7.78409	9.08298	10.8111	7.9448	8.33894	8.24202	3.04165	8.15482
IL21	0.726705	0	2.07101	3.45872	2.03781	1.76466	0	0	0	0	0	0	4.88809	0	1.36302	7.37821	4.03413	1.71625	0.303187	1.64323	6.17038	4.28996	0.403717	3.84559	0.454318	3.93422	1.74996	6.83947	3.60593	4.63127	2.91238	1.81646	2.77483	2.79459	4.82097	0
HLA-C	13.2344	13.1343	12.5061	12.7421	12.9938	12.7843	10.4358	12.6482	10.4735	11.952	10.816	12.2069	12.5467	11.5286	12.1646	12.9368	11.2433	12.7393	13.0957	12.526	13.5095	12.4314	12.0187	11.8076	12.4857	12.2255	11.3407	12.8008	13.3677	12.5756	12.5896	11.9797	11.1551	13.2078	12.8894	11.9619
TOLLIP	9.79213	8.82444	9.46752	8.78587	9.3459	8.78346	8.49083	8.61334	9.34907	9.91583	10.0487	8.04685	8.84868	8.187	8.55097	8.07315	9.17486	9.73434	9.45483	9.29871	8.08363	8.60462	7.90042	8.15658	8.72169	8.5362	8.99849	7.83421	10.0671	9.00528	8.84124	8.6436	8.96504	8.99692	9.05137	8.69034
TAP2	9.14351	9.11105	9.88855	9.88742	8.43823	9.76538	7.60727	8.87956	7.37088	8.33183	7.54762	8.39678	9.54041	8.2	9.49133	10.2297	9.46744	9.35459	9.21532	9.38969	10.4586	10.2358	9.32736	8.70573	9.03061	9.26638	8.62111	11.0077	10.6405	9.1992	9.45228	9.56463	8.65252	9.12793	8.30591	8.38758
IL6	5.03066	2.1864	7.01542	3.45872	2.03781	5.3673	3.39628	4.71523	0.118667	7.11981	2.1712	6.257	2.92264	4.82771	8.88509	1.29348	3.21829	0.292049	2.54994	1.55007	2.48648	2.09714	7.31787	5.20347	3.13239	3.93422	1.74996	6.07634	3.60593	7.22786	6.14724	2.6585	5.09999	5.52484	7.71026	8.67465
IL21R	4.793	4.91382	6.80723	3.65412	4.73227	8.03377	2.15846	5.23679	3.8521	4.59097	4.43442	6.22788	7.60608	5.52331	4.92494	6.84412	6.29979	5.13421	5.61593	4.88159	8.0468	7.00817	5.91486	3.97249	5.87554	3.93422	1.83949	8.6034	6.62439	6.78254	6.58244	5.26367	6.55754	4.65683	3.04165	6.22849
CD84	8.58315	9.28601	10.0392	9.671	7.97969	9.95193	6.4403	10.4877	9.16833	8.61384	8.90116	8.46388	10.3008	8.35533	9.6705	10.3912	10.3325	8.95626	8.87587	9.98914	11.4335	10.0951	8.99095	8.52082	9.20578	9.07519	10.0767	10.2527	8.77998	10.3302	12.0243	9.71356	9.08259	8.33795	7.921	9.29366
WNT1	0.726705	0	0	3.45872	2.03781	0.114078	0	0	0	0	0	0	0	0	1.36302	5.08752	0	0.292049	0.303187	1.55007	0	0	0.403717	0.402519	0	3.93422	1.74996	2.24908	3.60593	2.5077	0.940841	2.29806	1.63247	3.50453	6.67771	0
KLRC2	6.03968	6.32941	6.62611	3.45872	2.03781	3.82993	4.21839	3.49226	0	5.2856	4.43442	6.257	4.41621	3.31095	6.84877	7.73429	4.93241	3.41035	4.08414	7.57392	3.94219	6.24031	5.6366	5.7557	3.74341	3.93422	1.74996	6.07634	7.86166	5.73386	5.10449	5.7108	4.99099	4.65683	5.93553	4.64875
TNFRSF11A	3.68136	5.48442	6.03117	3.45872	3.34414	7.54151	3.17197	8.68652	5.50224	5.50441	4.91556	8.00455	5.71586	5.11085	5.43426	5.45306	5.60132	4.97483	6.10399	1.55007	4.47305	6.06321	6.1747	5.35093	4.99503	3.93422	5.66299	6.50779	3.7474	6.13504	6.0669	6.30186	6.65007	5.72735	3.04165	5.0238
CD3G	1.53607	5.51358	7.71454	3.45872	2.03781	5.02767	0	4.43433	4.40044	5.87968	3.80879	4.47428	8.73518	5.77581	6.44239	6.14505	7.1739	5.67346	6.38525	7.16674	9.15028	8.64714	4.5417	3.37998	5.70698	5.12635	4.35023	7.67728	3.60593	6.13504	7.00525	7.21611	5.65874	5.52484	3.04165	5.3212
VEGFC	4.01247	6.98904	7.30275	3.45872	7.51267	9.67468	7.42412	6.98147	7.50289	8.44781	5.67533	8.08795	7.08838	8.56086	7.33594	7.64877	8.53213	7.27714	7.71042	6.36086	6.80824	7.74553	7.58964	6.92413	5.92029	8.41221	7.10976	8.96205	4.6784	7.52374	8.64074	8.15014	6.39592	6.45402	8.60946	7.60649
IL2RG	6.98885	7.77105	9.40674	6.80142	6.07985	8.40934	4.91832	7.48604	7.7799	8.5633	7.7267	11.2526	10.9607	8.62656	9.21982	8.56841	10.085	8.70434	8.91696	9.83578	11.3393	10.5015	7.16668	6.4442	8.69296	8.8063	6.75284	10.4435	8.8194	9.03686	10.1379	9.24105	7.85459	7.41727	6.67771	8.8291
IFNGR1	8.64409	10.0339	9.76946	3.45872	9.26155	9.75638	9.62815	10.7726	10.2573	10.5026	9.39253	10.8407	10.7932	9.77549	10.3108	10.1132	11.3637	10.391	10.5906	11.8181	10.5165	10.6309	11.0723	10.3967	10.3876	10.5235	11.6403	9.48832	9.69558	10.3986	11.7753	11.0852	10.6852	10.1042	9.37136	9.82118
LRRN3	0.726705	2.1864	2.80394	3.45872	2.03781	4.37257	4.8185	5.49874	8.32543	0	0.723327	0	5.96937	0	1.36302	7.84609	4.08969	2.51969	5.37984	5.25789	3.7461	5.26617	0.403717	4.08913	3.27705	5.65007	5.5639	3.11671	3.60593	2.94888	0.940841	4.43746	3.70964	2.79459	3.04165	0
TLR4	7.14881	8.88427	8.83797	7.64022	8.55309	9.77254	6.18369	8.93857	8.61371	9.08277	8.15506	9.40316	9.27995	7.4895	8.52098	9.41175	9.46612	8.26177	8.68579	10.0739	9.64155	9.04115	8.29006	7.98655	8.28166	9.33629	9.00795	9.40735	8.31208	8.74339	10.7831	8.7315	8.74773	8.78635	7.24584	8.55119
LY96	6.60328	8.90642	9.48302	10.6201	6.91914	8.92188	7.41987	9.51493	8.46146	6.54933	8.16465	8.77949	8.9882	7.69945	9.10321	8.49189	9.01363	7.4588	8.1658	8.7504	9.78741	8.64189	9.05335	8.12959	8.15163	8.5362	10.4191	9.12285	7.93527	9.43082	11.0295	8.80086	8.55058	7.63433	8.18866	9.04381
C3	9.55881	11.5074	11.8898	10.0155	10.1644	11.3603	8.63351	13.4196	12.0703	12.1497	11.8769	10.2458	12.8571	11.9217	11.788	9.19357	12.4881	10.9783	13.1366	8.81748	7.49538	10.266	12.6797	12.8524	10.7142	12.6356	13.6091	10.2619	10.0994	11.2334	10.2626	12.4395	13.279	12.3115	12.976	12.4023
PRG2	2.18742	4.56963	3.38688	3.45872	3.34414	2.94992	0	4.5708	0.941432	3.67172	0	0	3.80813	2.86494	1.36302	5.87069	5.13086	4.35241	4.36894	1.64323	1.41893	3.1119	4.05974	4.29743	1.68698	3.93422	1.74996	1.97095	3.60593	2.5077	1.88335	4.76822	3.22336	4.19279	3.04165	5.15021
AXL	8.27939	10.5096	10.2491	8.82137	9.26155	11.4253	8.33247	11.1237	9.32486	7.26668	7.06435	8.28812	9.96021	8.25919	9.3563	9.5408	10.0186	9.73848	9.73311	10.6163	9.83755	10.2393	10.5338	9.40498	9.11244	9.49752	10.2461	9.25832	8.07211	9.1992	10.2648	9.95179	11.0672	11.3245	9.02881	8.87101
USP9Y	6.14464	7.77708	7.60028	9.3691	6.91914	7.16	4.9889	5.123	5.2723	0	7.06435	3.3222	0	3.31095	5.87461	7.53896	6.50786	6.26207	0.303187	6.72267	0	6.33439	5.19062	5.09606	3.74341	5.12635	6.61112	1.97095	6.43437	5.73386	6.0669	6.35203	6.28486	6.76136	3.04165	5.42488
ITGB4	8.00052	9.61342	10.0787	8.59397	8.9975	8.93789	10.9406	9.59713	9.10632	6.66484	6.36607	10.4152	9.9482	9.55871	6.60371	7.50042	7.59939	8.6526	8.36251	10.2782	6.31898	7.48921	11.1848	11.3376	6.8237	8.59442	3.77287	5.58125	7.93527	8.44687	4.74012	7.9448	10.0851	10.1489	10.7725	6.19954
IL1R1	6.67513	8.93365	7.71931	7.64022	7.8573	8.87941	7.05892	9.27545	9.2713	7.53309	9.49306	8.55756	8.40488	8.19568	7.38116	7.48076	8.03408	7.39726	7.6585	7.99412	7.50317	7.93335	8.45142	7.97143	7.39888	6.03348	8.36561	9.21138	7.93527	10.0419	8.24391	7.86067	8.27645	7.82297	9.22022	8.47473
CD96	7.49161	7.04003	8.50948	6.48464	6.16488	6.74547	3.91431	5.71054	6.20369	6.70466	5.37826	5.84239	9.48235	7.19257	7.83567	8.92917	8.57656	7.05604	7.60465	8.22344	10.2101	9.44675	6.20088	5.71997	7.54178	6.9847	5.08109	9.83645	7.78409	7.33337	8.53271	8.47274	7.08078	7.16166	6.11764	7.02341
NOS2A	2.97537	4.62412	0.506049	3.45872	2.59669	4.03433	2.45289	4.08518	0	4.31045	1.82903	2.2182	2.27163	3.02941	1.36302	1.29348	4.08969	2.51969	3.05725	1.55007	0	3.78026	2.60718	0.402519	2.34184	3.93422	2.79542	1.97095	3.60593	2.5077	0.940841	5.59059	5.20132	2.79459	3.04165	3.63509
CCL23	0.726705	0	1.08104	3.45872	2.03781	0.114078	0	0	0	2.82081	0	4.74482	1.05313	0	1.36302	4.59674	2.88302	0.292049	3.25666	1.64323	4.53515	2.09714	1.78546	3.37998	0.454318	3.93422	1.83949	4.35296	3.60593	2.94888	0.940841	3.39247	0.88954	2.79459	3.56033	0
CCL2	12.1492	4.95691	6.86001	3.45872	9.62632	9.29433	6.78252	8.99222	9.87158	9.35398	10.6346	10.2639	10.2441	10.4143	9.04117	6.37548	9.61557	10.0531	10.167	1.64323	8.39121	9.33901	10.7718	10.7979	11.2664	8.75618	7.85982	10.779	9.33666	11.8191	11.5078	9.14117	7.90803	9.98081	9.74808	8.32864
GZMK	8.07324	8.94439	10.8114	6.48464	2.03781	9.71425	3.86512	6.83105	7.77441	7.87155	5.96612	5.42151	11.2843	7.4895	9.06214	9.19357	10.5002	7.4588	8.46682	9.81717	11.9582	11.5559	5.94616	5.20347	8.62362	9.15473	6.61112	10.6687	8.85777	8.93996	10.1131	10.8675	7.71591	6.06298	6.98956	8.51933
CD46	11.4243	10.616	10.5561	9.26981	10.6245	10.791	12.4112	11.4755	12.1559	12.0107	11.4982	11.5566	11.5933	11.3481	11.7541	10.7629	12.1846	11.8522	11.4891	11.2244	11.046	11.0782	11.3836	11.4793	11.5705	12.3061	12.6456	10.8013	10.9198	10.948	11.6123	11.7886	11.8185	11.9281	10.6299	10.8166
IGF2R	9.49407	9.79063	9.43889	9.34491	8.78564	9.03037	9.75085	9.13666	8.52822	8.98714	8.92676	8.75419	8.9539	8.08786	9.5016	9.1996	9.16195	8.6873	8.77789	9.55045	9.23923	8.86995	9.35093	9.4411	9.1784	9.49752	10.7586	8.92762	9.30923	8.818	10.1957	9.15889	8.98649	8.93691	8.14736	8.94481
CYBB	6.47496	10.7832	10.6658	10.0608	8.52119	10.9487	6.48982	10.7732	10.0683	8.90408	9.35322	9.95514	11.3932	9.8267	10.4259	10.3753	10.4789	9.56044	9.98046	10.2985	11.1042	10.7823	10.3205	10.017	10.1274	10.2613	9.68697	12.0771	10.7051	11.0287	12.1319	9.95585	10.2945	9.23148	8.41435	9.86907
PRKCD	8.88027	8.71887	8.70966	7.92763	8.21718	8.79053	7.32756	8.03461	8.1959	7.17044	7.25606	8.3935	8.36928	7.02728	8.12869	9.76463	8.46543	8.40935	8.36791	8.8726	8.84176	8.69859	7.7311	7.83611	7.92883	8.65038	8.78409	9.60911	8.69776	8.70458	9.73825	8.18515	8.28801	7.77807	7.52918	8.57955
IL15RA	7.53087	6.98904	7.90657	4.55973	7.47986	8.91543	6.43188	8.89156	6.5115	7.772	7.43321	8.84568	8.135	6.22924	8.27962	8.53065	8.67748	7.74065	7.62282	7.33318	8.56126	8.51561	8.0302	6.54974	8.73741	8.04566	6.0765	9.24905	8.51777	7.38337	8.63378	8.23279	8.8052	7.68385	7.39446	8.4067
CCR3	0.726705	0	0	3.45872	2.03781	0.114078	1.28858	0	0	1.48901	0	0	0	0	1.36302	2.81525	1.81444	0.292049	3.8573	1.55007	2.71827	2.84593	1.78546	3.18409	1.68698	3.93422	1.74996	1.97095	3.60593	2.5077	2.48773	0.481086	1.63247	2.79459	4.32417	0
IL8	6.33411	4.82356	7.29639	9.87057	3.34414	3.93575	11.7318	7.12509	6.75392	7.96057	11.101	11.321	6.25595	7.20122	8.54104	6.09419	7.90063	5.60252	7.18272	1.55007	2.91792	4.05751	11.0364	9.97214	8.00871	6.03348	6.27753	5.17456	6.43437	10.4927	9.65482	4.69236	4.36248	8.10332	10.9808	6.65891
AIRE	0.726705	1.86301	0	3.45872	2.03781	1.21143	0	2.15728	0	1.81423	2.67941	0	2.5227	2.46615	1.36302	5.67694	1.81444	3.03269	2.82578	2.5974	0.76309	3.78026	0.403717	3.70644	2.5836	6.33609	3.36539	4.60615	3.60593	2.5077	2.48773	2.94664	4.17588	4.19279	6.11764	0
SLAMF6	2.97537	6.32941	7.19047	3.45872	2.03781	3.71573	2.58027	3.81896	1.46212	5.52679	3.3519	1.95941	6.77436	4.68699	5.51763	7.51982	6.33471	3.95695	4.18545	6.94468	8.83561	7.45371	1.78546	3.18409	4.55865	3.93422	3.36539	8.10461	7.07881	6.13504	6.72015	6.89933	4.8103	4.65683	3.04165	7.08009
PRAME	5.10191	8.42098	6.93572	11.4874	2.03781	6.02432	0	5.37991	5.4481	0	7.97592	8.82396	5.78953	6.56034	1.36302	5.9299	6.1769	0.292049	0.303187	1.55007	0	5.70905	8.76832	9.13002	6.47946	5.12635	7.79575	1.97095	3.7474	6.35146	0.940841	3.18671	0.319433	6.66601	7.32206	7.15739
TNFRSF13C	5.3562	4.72728	5.85171	3.45872	5.1207	2.47574	1.55986	0.314125	2.60738	4.41014	0	4.74482	4.53521	7.58513	1.36302	7.14826	4.73745	3.70938	3.43183	9.13553	7.28561	7.62305	4.36773	5.68333	3.40851	3.93422	1.74996	7.97573	4.6784	6.62521	4.38999	3.39247	3.84107	2.79459	3.04165	6.47789
MAP3K7	9.36967	8.74369	8.90857	9.24388	9.00904	9.18323	9.1839	9.09482	9.11286	9.36645	9.00895	8.91584	9.03186	9.6245	9.02701	9.27574	9.45955	9.04588	8.99579	9.78401	9.28964	9.13004	9.04976	8.86554	8.57546	9.37001	9.63299	9.41565	9.38999	9.0524	9.38346	9.42806	8.98294	9.23148	9.54042	9.14217
TNFSF12	10.1377	10.7958	10.018	9.43932	9.84821	9.96135	8.91756	9.45813	9.53262	9.62949	8.06058	8.08389	9.66634	7.5517	8.54104	9.86285	9.59051	9.44353	9.55051	9.44529	9.74534	9.56513	8.60636	8.30264	9.08076	9.94062	9.54479	9.33913	9.38999	10.1469	10.7335	9.45986	9.49806	9.62286	8.06103	8.49869
IRF2	7.16554	8.09421	8.53404	8.55233	7.95603	8.69203	8.22692	8.72482	9.2177	8.41818	8.34425	8.68355	9.37675	8.14278	8.57062	8.40066	9.55764	8.88706	9.17277	9.97241	9.66777	9.39467	8.49967	8.51561	8.82533	9.37001	9.18512	9.18247	9.5153	9.54506	9.76077	9.29974	8.52148	8.99692	9.54042	8.5711
TPSAB1	9.69754	8.92824	8.03834	3.45872	9.92943	8.58632	10.484	7.45991	7.96479	9.8194	8.45395	7.68914	9.11302	10.7259	9.08965	8.62324	11.9807	9.39975	9.06389	8.77953	8.69308	10.3179	8.74181	7.25896	8.34047	9.33629	7.27553	6.73715	3.60593	8.32424	9.66509	8.96701	10.2104	7.94984	11.0157	9.26949
IFI16	8.70829	11.2355	11.2026	11.5522	9.16165	10.6982	10.1407	10.7173	9.99708	9.75804	8.9602	10.4784	10.2221	9.58704	9.56666	10.5646	10.475	9.39975	9.70566	9.845	10.6689	10.2583	10.6583	10.2541	9.86668	9.98482	9.87957	11.3443	9.36357	10.0954	10.8949	10.1876	9.96236	10.4286	9.9775	10.1329
STAT1	9.59939	9.98272	11.4276	12.5884	9.72762	11.7321	9.30295	11.5517	10.9725	9.90626	11.2844	10.4031	12.6798	10.4301	11.4221	11.2663	11.5907	11.0575	11.1039	9.73528	12.3233	12.5236	10.1991	9.92191	12.1008	9.89503	9.22621	12.3419	13.0491	12.03	11.8656	11.0571	10.9958	9.75616	9.64799	10.4333
CD81	14.3728	13.2449	13.7363	10.6793	13.1809	13.4379	13.1315	13.4787	13.4739	13.4416	13.0905	13.2245	13.577	12.6379	13.6274	11.7681	13.9817	14.0528	14.1343	13.5384	13.2437	13.5242	13.4366	13.2661	13.2994	13.9872	14.4685	12.3795	12.341	13.4483	14.9005	14.1862	14.6676	14.9115	12.7201	13.4278
VEGFR2	11.1036	9.1786	8.30262	3.45872	10.6616	11.2214	8.32112	8.27001	9.59155	11.5257	7.61915	7.13611	9.46933	7.9146	9.04819	8.56841	11.5868	10.7138	11.4717	8.45776	7.96457	9.53573	8.30824	7.88533	7.02151	11.794	7.88056	7.5919	6.62439	8.27211	6.22335	11.878	9.43183	11.3049	7.24584	9.25021
HLA-DOB	5.03066	5.82403	7.39505	3.45872	2.03781	6.6554	4.25703	5.42862	5.55442	6.1913	5.12663	4.93701	7.54357	7.46815	6.71387	8.40066	8.50939	7.13356	7.98791	8.76017	8.33559	8.48077	4.96479	4.39129	6.3216	5.65007	5.3426	8.63219	8.19708	7.84247	7.38249	7.40618	6.95583	6.45402	6.42468	7.44938
NOD2	5.03066	5.91426	7.02316	6.07814	3.83404	7.41913	1.78811	6.21281	5.36287	5.65426	6.0305	7.10442	7.80866	5.57747	6.05287	7.94985	7.09463	6.37278	6.75845	5.14303	7.79728	7.56878	6.1747	5.92219	6.19982	6.33609	4.57045	8.29671	3.7474	6.2473	8.24391	5.98962	6.28486	5.52484	6.42468	6.22849
TNFAIP3	9.8398	9.86604	10.6664	11.7768	8.86402	8.71079	6.56104	9.10797	7.72973	9.59548	7.6468	8.80683	10.5744	8.39734	7.92999	11.0178	11.2937	8.90191	8.71997	8.59519	9.28964	9.65513	9.46605	8.67807	8.40487	8.34597	7.77375	10.1911	9.71661	8.6647	9.56261	9.79968	8.05065	8.74028	8.88545	8.65612
RORC	8.78606	8.01486	7.81152	6.93705	8.90166	0.302621	8.47042	0.969564	6.31375	8.825	7.82072	2.2182	5.05672	5.88722	7.60734	7.39931	7.72753	7.62013	7.84812	2.5974	3.63706	4.74628	1.78546	4.56247	1.19848	8.20362	9.19343	3.6547	3.60593	2.5077	0.940841	6.83023	7.96678	8.7635	5.93553	6.89388
SYK	6.87141	8.88427	8.97587	7.55844	6.46227	9.08026	9.30871	8.60011	8.44082	8.056	8.08099	9.77057	9.2279	8.04044	9.05519	8.68469	9.37542	8.48525	8.32414	9.24402	9.53731	9.5748	8.34978	7.96381	8.97071	8.41221	8.99849	9.22089	8.41859	9.17101	11.191	8.68821	8.78494	8.13926	7.32206	9.5842
ICOSLG	7.74632	6.89245	6.33444	7.71762	8.31343	7.14904	6.52191	6.31999	6.10217	7.67513	8.06058	7.1517	7.13623	6.08713	6.60371	7.3568	7.19938	8.8945	6.95777	7.63895	7.65071	8.11094	7.4438	7.23384	7.63199	6.79912	7.42419	7.5919	8.19708	8.39907	8.82301	6.84782	7.26762	8.20858	5.48331	6.92073
CD14	11.0517	10.5559	11.2136	11.0818	9.30902	11.3609	7.12831	10.8156	9.56795	9.54154	9.93836	11.2006	10.2871	9.10805	9.66136	9.13187	10.5884	9.33284	10.0907	8.1804	11.1643	9.77861	10.9618	10.6668	10.2086	9.7743	9.59585	10.4106	9.03565	10.6129	12.7816	9.47409	9.93687	9.66045	7.9692	8.7835
HCK	8.30981	8.6614	8.70966	8.41965	7.80528	9.22035	5.20197	7.62577	8.07607	7.86718	8.43028	8.95856	9.03943	8.09252	8.49035	9.10001	8.93617	9.08218	8.41038	10.5045	8.94544	9.17976	8.76832	8.62109	8.66035	9.7743	8.97939	9.93218	8.00531	9.51173	11.1157	8.44412	8.31087	8.71668	9.05137	8.51346
CCR7	0.726705	6.82427	7.01542	5.1118	2.03781	1.21143	0	0	0	1.81423	0	0	7.37831	5.52331	4.13064	7.37821	4.8703	4.06643	4.53171	6.07781	5.79228	7.95466	3.50903	0.402519	4.61419	3.93422	1.74996	9.01766	3.60593	5.17621	3.732	4.84028	0.319433	2.79459	3.04165	2.99201
FoxO1	10.0115	9.8201	9.83464	8.46525	10.0793	9.02139	9.0152	9.2854	9.14937	9.60472	7.6468	9.07556	9.8001	8.87924	9.72413	9.85523	9.87772	9.01548	8.96762	10.5074	9.7762	9.40089	8.45686	8.73735	8.02929	9.23012	8.96004	10.2104	9.19399	9.29375	9.04372	9.48537	8.70091	8.64348	9.37136	9.02743
PIK3CD	6.78745	6.84736	8.42151	5.1118	7.57613	8.87941	7.5026	7.1065	7.54863	8.2366	7.85668	6.73172	9.39457	7.62425	7.54909	8.80025	8.91902	8.07133	8.61037	9.64318	10.4242	9.65122	7.95528	7.80234	8.07454	8.59442	8.39474	10.0489	8.07211	8.49315	9.58802	8.63349	8.24712	8.02862	6.42468	7.21638
CEBPB	7.46483	11.1911	10.8263	6.07814	7.54475	9.33842	9.51511	10.2343	9.46266	10.8491	9.56365	10.9645	9.88097	9.62771	10.5914	10.0379	10.5775	8.45032	9.51446	10.2333	9.49692	8.90103	10.3398	9.91994	9.51933	8.85474	10.7642	10.2938	10.5958	11.0287	11.7344	10.4214	10.6351	10.2674	9.905	8.59074
CSF3R	7.45125	7.83597	8.27697	7.3795	5.78982	7.65432	5.88375	7.48604	7.4693	7.82264	7.03327	6.18307	7.86086	6.78411	8.85335	8.76817	8.2537	7.55587	7.90864	9.57281	8.41618	8.05677	8.47843	8.66872	7.40677	10.2432	8.16044	7.75787	7.20323	8.19021	10.1671	7.70531	7.58138	7.90878	7.7659	6.92957
TAP1	7.67802	8.47014	9.46042	9.61141	8.42105	9.43181	7.35008	9.1339	7.48283	8.19527	7.59097	7.93868	9.36876	7.50355	8.55097	9.55497	9.20976	9.02569	8.67712	8.10568	10.0452	10.1488	9.29734	9.08858	9.39404	9.07519	7.30651	10.814	10.8164	9.06777	9.50279	9.61172	8.8331	8.7635	8.83432	8.50462
CASP8	9.3876	9.9511	9.62828	10.5156	8.93835	9.04523	8.29582	8.81461	8.39505	8.92319	8.6915	8.86236	9.95088	9.16443	8.84531	10.5832	9.61794	9.08544	9.15414	9.95549	10.2569	10.0718	8.81991	8.84079	9.36399	9.66987	8.57096	10.6083	8.77998	9.18518	9.51797	9.44549	8.90246	9.59724	8.34297	9.27297
CMKLR1	7.00752	8.88427	9.30731	9.01776	8.73092	10.0361	6.34486	9.00733	8.38428	7.68511	7.94284	8.38364	8.8967	8.22567	8.98368	8.83938	8.88801	7.57452	7.46049	9.14303	9.74862	9.14309	8.37874	8.3618	8.13749	8.5362	9.40147	9.7071	8.56492	9.98633	11.3341	9.12322	8.19892	7.90878	6.89292	8.18467
IL17RB	7.07989	5.42428	7.71931	6.65171	7.44629	2.47574	4.94223	5.27725	7.85464	6.16299	5.87555	6.27134	7.90573	7.41709	5.0422	6.84412	6.23965	9.05919	9.22129	1.55007	2.21019	6.47085	5.24195	4.91828	5.94216	4.29587	3.77287	4.35296	7.70211	6.78254	0.940841	5.67184	7.10713	5.90491	7.87113	6.86652
TNFRSF1A	11.3161	10.5594	10.5251	10.3793	10.3437	10.5695	9.59648	10.264	10.1691	10.3087	10.1524	10.3176	10.0504	10.3728	10.2481	9.64164	10.3433	10.1696	9.95378	10.1126	10.021	10.0423	11.1406	10.7411	9.78434	11.1943	10.7014	9.93796	9.92972	10.5431	10.5846	10.7141	11.0177	11.0643	11.0775	9.65521
HLA-DRA	12.2359	13.1849	13.4121	10.3185	12.3016	14.4357	10.914	14.177	13.6798	14.2278	13.1528	13.6082	15.1438	13.1933	14.0501	11.8877	15.4645	14.2501	14.6792	14.3247	14.8578	14.8655	13.4331	12.6141	13.8727	13.9542	13.8454	13.3984	13.1414	13.7794	16.2657	14.4573	14.4337	13.8924	12.5621	13.6705
IL16	8.85986	8.88427	9.38139	7.28095	8.64474	8.86943	5.55201	7.48028	8.06712	7.66507	6.95802	7.24912	10.0702	8.47073	8.29151	9.88919	9.76811	8.52415	9.00621	10.5559	11.2548	10.5287	7.87625	7.58119	8.22482	9.19292	7.63417	11.0483	7.93527	9.53403	10.0387	9.14473	8.36101	7.86651	7.16537	9.08989
MAGEB2	0.726705	0	0	3.45872	2.03781	2.73222	0	2.03676	0	2.30342	1.82903	0	3.80813	0	1.36302	2.81525	4.14319	0.292049	2.54994	1.55007	4.26892	2.51958	0.403717	1.92658	2.5836	3.93422	3.77287	1.97095	3.60593	2.5077	5.84397	2.6585	3.01646	3.50453	3.04165	0
IL6ST	9.81351	10.9591	10.7843	9.72822	11.354	10.9344	10.3446	11.1748	11.4207	12.0063	11.0985	11.9858	12.0451	11.6917	11.7616	11.4868	12.2622	12.2293	11.9657	12.7144	11.3927	11.7167	12.0861	11.8334	10.9449	11.7174	12.6033	11.3334	11.5194	11.7446	10.8355	12.0388	11.9102	12.0998	12	10.5746
GTF3C1	9.91592	9.65981	9.33709	11.7215	9.6338	8.84587	8.38576	8.44744	8.45118	8.08646	8.80934	8.69955	8.49573	8.63297	8.37212	9.27574	8.65002	8.59895	8.50652	8.3838	8.66905	8.64976	9.18706	9.04232	9.12683	9.30176	9.41575	9.39059	8.85777	9.02116	8.58413	9.09035	8.71383	8.831	8.80805	9.04178
CD164	8.13399	10.3751	10.2359	10.5477	10.195	10.426	11.2615	11.3803	11.665	11.4347	10.9819	10.706	11.4935	11.4405	11.7562	9.14442	11.0022	10.8673	10.5615	10.8834	10.837	11.0448	10.819	10.6432	11.3844	11.4443	12.4356	10.4313	11.6886	11.4036	11.5864	11.3207	11.4184	10.4644	10.3853	10.9256
ICAM3	6.76568	8.14168	9.03252	7.99135	7.8573	8.15376	7.14901	7.8435	7.93065	8.6423	8.29267	7.8411	9.55456	8.34366	9.40638	8.90724	8.91133	8.94913	8.59664	9.95549	10.6435	9.8768	8.33212	8.31467	8.23813	9.58627	8.03655	10.2008	9.28127	9.39471	9.11538	8.59755	8.8488	8.66829	8.75405	9.49022
AICDA	0.726705	4.82356	3.28763	3.45872	2.03781	0.114078	2.15846	3.70494	0	2.82081	5.00373	3.08299	0.210562	0	1.36302	1.29348	2.60653	0.292049	3.05725	2.5974	3.09328	3.33639	0.403717	1.92658	2.7906	5.65007	3.77287	1.97095	3.60593	2.94888	4.38999	3.57252	3.22336	2.79459	3.04165	2.85021
SH2D1A	6.39211	5.80057	7.46486	3.65412	2.03781	5.2491	0	4.17357	4.99864	5.63378	2.44757	3.7069	8.67165	6.27912	6.84877	6.45824	7.90451	5.18365	5.19782	6.90997	9.65209	8.70111	4.05974	4.39129	6.60812	3.93422	3.36539	8.71528	5.95729	6.9904	8.03805	6.83023	5.38486	4.65683	3.04165	5.73837
CARD9	7.60632	6.54245	6.56385	7.79107	5.67856	6.92323	3.00036	6.73264	3.10401	4.89619	5.41087	7.75697	6.60785	5.03546	5.0422	7.5765	5.63906	5.23145	5.75427	5.46336	5.76663	5.93179	4.96479	5.0392	5.60101	3.93422	4.35023	7.02461	3.60593	5.88034	6.43019	5.45944	5.29601	4.19279	3.04165	5.44968
CMA1	0.726705	0.85568	0	3.45872	2.03781	0.302621	0	1.21148	0	6.04389	0	0	0	5.03546	1.36302	1.29348	2.26418	1.71625	0.303187	1.55007	2.21019	3.92553	1.78546	0.402519	0	4.29587	1.74996	1.97095	3.60593	4.63127	3.732	3.73256	0.88954	2.79459	3.04165	0.998444
SLAMF1	2.97537	3.32709	5.5643	3.65412	2.03781	1.76466	0	2.64344	0	4.54784	3.7074	0.675084	6.38831	4.41686	1.36302	6.09419	6.01412	5.18365	4.81074	5.36428	8.7661	7.61236	4.69693	3.18409	5.51609	5.12635	3.36539	8.68811	5.23961	5.17621	6.72015	5.82177	5.7283	4.65683	3.04165	5.29407
IL2	0.726705	0	0	3.45872	2.03781	0.114078	0	0	0	0	0.723327	0	1.96746	0	1.36302	8.01965	1.81444	2.17319	1.10735	1.55007	0	1.06716	0.403717	3.37998	0	3.93422	1.74996	1.97095	3.60593	2.5077	0.940841	0.481086	0.319433	2.79459	3.04165	0
TNFRSF13B	0.726705	1.86301	4.00214	3.45872	2.03781	0.114078	0	0	0	0.472395	0.723327	0	3.0875	4.73544	1.36302	4.97958	3.40509	3.70938	0.303187	7.2798	5.57301	6.33439	0.403717	0.402519	2.05125	3.93422	1.74996	6.88803	3.60593	5.57081	0.940841	0.481086	0.319433	2.79459	3.04165	4.36572
ITK	6.03968	7.94701	9.02869	6.29566	4.49017	6.80253	4.40203	5.66043	5.07207	7.32532	4.61323	4.86318	9.35265	6.60013	7.31279	9.60123	8.76541	6.64402	6.98613	8.10568	10.2843	9.2573	6.3251	4.29743	6.76357	6.58611	5.3426	10.1766	8.61057	7.11401	7.6677	8.63855	5.88882	6.76136	7.7659	6.92957
PPARG	5.80363	7.52837	6.38334	9.98456	5.89311	5.20745	6.46527	4.73474	5.30313	7.29955	8.48874	5.63621	5.99035	5.25076	5.74222	6.71542	7.01794	6.14214	5.96841	7.22438	5.71391	5.91448	7.69471	8.12959	5.11538	8.20362	7.07419	4.60615	3.60593	5.38696	7.90572	7.76207	6.65007	6.66601	5.48331	4.81064
SERPING1	11.8233	12.3929	11.7998	11.3962	10.9934	12.9912	9.41613	11.9606	11.7139	11.6605	11.6773	10.6522	12.2116	10.6299	11.1142	10.3238	12.7397	12.5208	12.9416	12.12	12.162	11.9344	11.8381	11.1846	13.1722	12.8359	12.0331	11.545	9.83673	12.0241	13.0226	12.6521	13.5897	12.7453	12.0259	10.8898
CD58	8.38315	7.93089	7.97196	5.8219	8.90166	9.01537	9.29833	9.34054	8.80623	9.11453	8.80934	8.28812	9.40828	8.48142	9.26877	9.29275	10.0618	9.56277	9.33591	9.0663	9.39386	9.17068	8.97966	8.68735	9.01006	8.8063	9.83776	9.24905	8.56492	8.7624	10.2191	9.24769	9.37874	9.14571	8.10484	7.89079
YTHDF2	6.83004	6.57047	7.21769	3.45872	7.66638	8.09216	8.62615	7.76269	8.11568	8.77912	8.97936	8.69157	8.65532	8.47786	8.80439	7.19727	8.41193	8.34561	8.49176	7.89111	8.34862	8.46005	8.14926	8.00151	8.38505	8.75618	8.35082	7.53205	7.61519	8.53799	8.86519	8.95894	8.45121	8.39853	7.65239	8.63736
C1S	8.56435	10.219	9.76946	8.67382	10.4322	11.645	8.96648	11.7711	10.5905	10.5559	10.673	12.8912	10.9024	10.7319	11.6574	9.18144	11.5029	10.3671	11.7476	11.1238	10.6506	10.4203	11.5602	11.178	9.60749	10.1685	12.0354	10.1065	9.56253	11.4687	10.9108	10.5235	12.8276	12.3233	11.8013	10.2645
NFKB1	5.52125	6.2098	7.05369	3.45872	6.65094	7.23447	6.04702	7.48891	7.53571	7.79984	7.35156	8.28105	7.98104	7.38707	6.39908	6.74869	7.74494	7.57452	7.26604	7.1067	7.09263	7.65986	7.47631	7.43458	6.84706	6.58611	6.96191	6.44426	6.21546	6.70602	7.53959	7.50925	6.73703	7.90878	7.16537	6.44126
MST1R	0.726705	2.1864	1.49107	3.45872	2.03781	4.58264	5.2791	1.21148	1.46212	3.89463	3.59835	5.16919	5.63822	3.92622	1.36302	4.73595	4.29274	2.51969	1.10735	1.55007	3.24961	3.92553	3.50903	3.84559	1.68698	3.93422	1.74996	3.11671	3.60593	2.5077	0.940841	3.18671	3.70964	2.79459	3.04165	2.85021
CLU	1.53607	0	0	3.45872	2.03781	0.114078	2.80555	3.06922	0	1.81423	0.723327	0	3.23544	0	1.36302	3.24634	3.85331	3.41035	4.67796	1.55007	0	2.09714	0.403717	2.35708	0.454318	3.93422	1.74996	1.97095	3.60593	2.94888	0.940841	0.481086	3.70964	2.79459	7.32206	3.87367
TFEB	6.95075	8.55674	8.03069	8.98683	7.54475	7.75894	6.56875	6.62702	6.37307	6.79963	7.14412	6.6681	7.8321	6.8949	6.97212	7.97818	6.94449	7.01566	6.74191	6.41136	6.96309	7.03243	6.50398	5.85788	6.14432	6.33609	6.61112	7.33596	7.61519	7.22786	7.77274	6.51502	6.06049	6.8508	7.65239	6.41632
VISTA	7.66631	8.72199	8.24095	3.65412	7.80528	8.79405	5.83349	8.27001	7.99342	8.36016	6.76968	8.77698	8.49573	6.68891	7.60734	9.1996	9.04384	8.03812	7.93797	10.2438	8.3828	8.39915	7.5797	7.73232	7.08185	8.27655	8.27452	8.5134	7.07881	8.58147	8.07959	8.34851	8.42001	7.29512	7.921	8.28108
CASP3	6.65158	7.66459	8.06106	7.47174	7.01386	8.14827	8.30507	8.69526	7.87017	8.0051	7.54762	7.86966	8.35317	7.87189	8.07465	8.04665	8.47328	7.96224	8.15959	8.4816	9.22282	8.34206	8.31425	7.64927	7.71053	7.95968	8.01795	8.41741	7.86166	8.13291	8.47939	7.9448	7.50416	7.73173	6.67771	8.55119
IL7	6.00292	4.8694	4.17872	3.45872	4.93952	5.02767	5.31617	5.44055	4.40044	5.87968	3.21085	3.61991	4.59122	4.58492	3.29275	5.6061	5.10413	4.97483	5.04444	1.55007	5.48136	5.23863	5.51666	5.20347	5.45657	4.29587	5.08109	5.32323	3.60593	6.35146	4.74012	5.03711	6.49904	6.45402	6.11764	5.34783
BCL6	9.72036	10.3521	9.65341	9.88742	9.32758	8.75121	8.9533	8.61071	7.90575	9.41975	7.746	7.47659	8.3121	6.79558	8.76228	9.34263	9.22069	9.05255	9.37397	8.96848	8.30027	7.92904	8.00813	7.16906	7.69129	8.47554	8.53216	9.39059	7.93527	8.68478	8.87702	8.63349	8.59316	8.99692	8.41435	8.02884
TNFRSF10C	2.63454	5.48442	5.78049	4.55973	2.03781	5.47653	6.07973	4.9165	4.5102	6.66484	5.62061	4.86318	3.60547	4.2266	7.54909	6.14505	6.3688	5.13421	6.58389	8.04299	5.74051	5.51606	7.66681	7.85271	3.27705	9.23012	5.45749	5.00879	3.60593	5.73386	6.36448	7.79871	6.85057	7.01459	5.93553	4.77184
CD6	5.80363	5.89223	6.88569	5.8219	2.03781	3.13904	0	2.37176	2.14553	4.67354	3.9924	2.62792	7.96523	4.91443	1.36302	6.53652	6.27604	5.89741	6.50768	6.25421	8.5387	7.82176	4.83707	1.92658	5.26167	3.93422	5.08109	8.12501	3.60593	5.88034	6.43019	5.98962	5.24944	2.79459	3.04165	5.15021
KLRK1	5.84575	6.05973	8.30579	3.45872	4.19909	6.34558	4.05254	5.73978	5.76836	7.68013	5.31073	5.91727	9.31572	6.08713	8.24334	9.76056	9.30674	5.48911	7.6847	9.68996	11.285	9.01906	6.03616	5.9533	7.40677	7.29667	5.84285	9.63779	8.00531	6.35146	8.28	8.77811	6.7538	6.8508	3.04165	7.2379
IRAK2	6.96993	6.74042	6.84263	5.1118	6.76427	6.38348	3.52853	5.52137	5.72349	6.37524	6.31528	5.76342	6.23852	5.21703	3.90152	5.08752	7.41593	7.0427	6.42723	4.88159	6.78288	6.82583	6.93675	6.64809	5.19038	5.12635	5.3426	6.44426	8.36632	7.05353	6.82157	6.51502	5.7283	6.93502	5.48331	5.44968
IL9	0.726705	0	0	3.45872	2.03781	0.114078	0	0	0	0	0	0	0	0	1.36302	1.29348	0	0.292049	0.303187	1.55007	0	0.451586	0.403717	0.402519	0	3.93422	1.74996	1.97095	3.60593	2.5077	0.940841	0.481086	0.319433	2.79459	3.04165	0
TLR7	2.18742	7.51402	7.28999	5.51011	4.73227	7.22406	2.15846	6.40156	6.40184	5.61301	5.56373	4.74482	7.5149	4.47508	4.50214	6.45824	6.68967	6.5529	7.12012	3.89112	6.63476	6.8072	5.91486	5.60713	6.14432	3.93422	6.50826	6.83947	3.7474	6.9904	8.24391	5.45944	7.30225	6.93502	5.18982	5.67669
CDK1	4.793	4.67662	6.3591	5.51011	5.1207	7.2448	7.89144	8.15891	5.91527	5.86219	7.59806	9.78314	7.40199	8.53714	7.31279	7.24468	6.93694	5.89741	7.32273	6.25421	6.45369	7.80777	8.40713	8.61137	8.07454	6.03348	7.03773	5.89815	7.61519	6.92439	6.22335	7.78051	7.82314	6.33508	7.921	8.32194
CD160	2.18742	0.85568	4.64755	3.45872	2.03781	0.114078	1.55986	0	0	3.08494	0	0	4.2865	3.74878	1.36302	4.07409	3.40509	0.292049	3.72893	7.55157	4.03107	4.34266	0.403717	3.84559	1.68698	3.93422	3.77287	3.6547	3.60593	2.94888	4.25145	2.6585	2.48442	2.79459	4.82097	1.80212
IRF1	9.69754	7.90362	9.32149	8.05238	7.83153	9.70866	6.77588	8.25827	7.78537	8.30941	7.6873	8.07574	9.81193	7.56516	9.00551	8.59609	9.17646	8.35103	8.87966	8.42126	10.2018	10.1889	8.19557	7.33179	8.74053	8.41221	6.70713	10.8845	9.49109	8.95657	9.91216	8.4784	9.2516	8.93691	6.55674	8.43492
IL11	0.726705	0	0	3.45872	2.03781	0.114078	3.17197	0	0	0	0	0	0	1.00494	1.36302	4.07409	0.666633	0.292049	0.303187	1.55007	0	1.82816	1.78546	1.92658	1.19848	3.93422	1.74996	1.97095	3.60593	3.74509	1.88335	0.481086	3.01646	2.79459	3.04165	0.325502
NFKBIA	12.7178	12.3739	12.5523	13.7501	11.3495	10.5108	10.3168	10.9298	10.8546	12.7898	10.3743	12.1794	11.9771	10.9995	10.8843	11.5003	12.5197	10.8114	10.6146	11.8028	10.7948	11.3979	10.8942	10.4576	10.4623	11.5873	11.8716	11.5008	11.9814	10.714	11.9831	12.5396	10.5679	11.6545	10.6448	10.8898
CLEC4C	0.726705	4.513	3.18105	3.45872	2.03781	0.114078	0	0	0	3.50134	2.44757	0	3.0875	5.43805	2.8535	1.29348	2.26418	2.79887	2.20859	1.55007	4.70685	6.95838	1.78546	2.35708	4.44073	3.93422	1.83949	4.04567	3.60593	4.92932	4.09819	2.29806	0.319433	2.79459	3.04165	0
IL22	0.726705	0	0	3.45872	2.03781	0.114078	0	0	0	0	0	0	0	0	1.36302	4.2701	1.52303	0.292049	0.303187	1.55007	0	0	1.08704	2.68821	0.454318	3.93422	1.74996	1.97095	3.60593	2.5077	0.940841	2.29806	0.319433	3.50453	3.04165	0
ATG16L1	8.24045	7.87582	8.67326	6.48464	8.07064	7.73715	7.7153	7.3281	7.50951	8.98107	7.79006	7.91147	8.03757	7.81103	7.16547	8.23448	8.66838	9.20099	7.66729	7.76082	8.46883	9.18879	7.80123	7.78515	7.66523	7.55303	8.25877	7.97573	7.86166	7.73104	7.50951	8.57661	8.29376	7.73173	7.24584	7.96147
TNFRSF9	3.85639	5.32908	7.14866	3.45872	2.03781	7.20302	0	5.27725	3.36001	0	0	7.41333	7.76671	6.3892	4.92494	7.24468	7.72314	5.08301	5.9397	4.37111	8.37857	8.21	5.24195	4.29743	6.44924	5.12635	1.74996	6.50779	6.62439	6.0133	6.89322	7.76207	5.09999	5.00739	4.82097	6.9471
XCL2	0.726705	1.86301	5.62654	3.45872	2.03781	4.76597	4.43611	3.99101	4.96047	5.52679	4.7212	3.52733	8.16761	4.99624	7.28926	6.9044	8.15622	4.59098	6.56521	7.22438	7.60077	7.19173	5.24195	4.91828	5.89809	3.93422	3.77287	4.60615	5.23961	6.0133	7.06851	5.31516	6.39592	4.19279	6.55674	5.63406
NEFL	0.726705	9.99311	7.34039	9.46199	2.03781	8.42759	10.5937	7.39398	9.65118	4.50339	10.6704	5.10657	8.57426	8.75549	5.99586	7.99213	6.02841	5.27772	7.06801	3.57393	1.41893	4.99701	5.33945	6.48735	4.17131	5.12635	1.74996	1.97095	3.7474	6.62521	2.48773	4.84028	12.0833	10.4644	5.93553	7.73813
PSEN1	7.42371	7.75283	8.25744	3.45872	7.88263	8.63426	9.51412	9.06528	8.67686	8.73894	8.32726	9.22856	8.70693	8.45995	9.5118	8.16226	9.01901	8.56203	8.61492	8.70049	9.03681	8.95068	9.49807	9.32101	9.24369	8.70425	9.09038	8.24171	8.89514	8.78118	10.0776	8.84532	9.15701	9.19778	8.22881	8.76138
CD163	7.92395	10.1123	10.3463	9.87057	9.18219	11.0353	7.94568	11.1107	9.28102	9.33667	8.88384	9.7231	9.53149	8.62977	10.3283	11.6476	9.91473	8.69584	8.46682	12.3175	11.079	9.27944	9.82706	9.52632	8.52565	9.30176	12.6095	10.4189	9.10109	11.0751	11.5078	10.4447	9.08922	8.59253	9.09547	9.96142
DEFB1	7.07989	6.37778	6.4651	9.3691	2.03781	3.45601	4.65448	7.03358	7.37088	5.50441	7.51799	0.675084	5.76539	8.51303	5.25151	5.80895	4.14319	5.80566	6.74191	1.55007	0	5.42123	4.27219	5.25432	6.97984	7.86825	7.81743	2.24908	3.60593	4.25518	1.88335	6.70071	7.01271	6.06298	7.65239	2.31522
HLA-DQB1	0.726705	0	10.1607	3.45872	2.03781	9.67659	5.2602	9.73667	0	5.59193	0	0	0	7.88269	9.87402	1.29348	11.4492	10.4119	0.303187	8.56204	0	9.56097	10.3085	9.59204	0	3.93422	6.88188	1.97095	8.89514	8.42317	1.88335	0.481086	0.319433	10.4502	9.00588	0
KIR_Activating_Subgroup_2	0.726705	0	0	3.45872	2.03781	0.114078	0	0	0	1.48901	2.44757	0	0	0	3.90152	6.37548	2.05676	0.292049	1.76058	5.01822	0	1.49727	0.403717	1.92658	0	3.93422	1.74996	2.24908	3.60593	2.5077	0.940841	0.481086	0.319433	3.50453	3.04165	0
IL32	13.4895	10.5542	11.6308	10.9437	11.6626	11.1769	8.1673	10.0875	11.2974	11.0465	11.2739	11.0631	12.2634	10.3757	10.6176	9.36425	12.269	12.6824	12.0983	11.5642	11.877	11.801	9.65782	9.44657	12.3937	11.213	11.3975	10.3981	12.5429	11.1743	11.0309	12.0747	10.6753	12.2917	10.3585	12.5879
C5	2.18742	4.32841	3.80091	3.65412	2.59669	5.16456	4.84411	5.10812	4.00992	4.20336	5.23988	6.24251	4.74728	5.68005	1.36302	7.14826	5.32857	4.73059	3.97517	5.01822	5.31434	5.56123	5.19062	5.52668	7.95596	3.93422	6.0765	5.89815	3.7474	4.25518	4.8402	4.6123	5.04652	4.65683	6.89292	5.56764
KIR_Inhibiting_Subgroup_1	0.726705	0	3.47974	3.45872	2.03781	0.302621	0	0	0	2.07946	1.37961	2.2182	1.58155	0	5.34577	4.07409	3.85331	0.292049	1.10735	5.55607	2.91792	2.69196	1.78546	2.95735	1.68698	3.93422	1.74996	3.6547	3.60593	2.5077	0.940841	2.6585	1.63247	5.52484	3.04165	3.34909
CD44	10.9407	12.5638	12.6268	13.0589	10.2544	11.3798	12.3218	10.4776	9.04608	9.5138	9.90011	11.4546	11.4468	10.2131	11.5952	12.1373	9.86484	9.85369	9.90077	10.5103	11.7112	10.9891	12.7045	12.1756	9.67922	10.0694	10.017	13.3526	10.9819	11.4658	12.4925	9.78606	10.0482	11.4226	11.3383	9.98387
IRF8	7.94347	8.28385	8.4068	6.80142	7.22657	7.92875	4.29467	7.41529	7.9696	7.88461	7.37654	7.9521	9.18304	8.14726	7.33594	8.91459	8.86829	8.88332	8.68146	9.93406	9.17242	9.89897	8.26546	8.12959	8.74364	8.1268	8.16044	9.17271	8.85777	9.39471	10.2938	8.66855	8.36647	7.52988	6.89292	9.10558
SIGIRR	8.0464	8.42865	6.77095	3.45872	7.8573	7.26524	5.50462	6.37073	5.39184	7.48817	6.00936	6.07275	8.1208	6.17758	6.78289	8.32549	7.46403	7.06925	7.17042	8.91697	9.3685	8.62869	5.8167	5.60713	6.14432	8.1268	6.21358	9.40735	3.7474	6.0133	7.49423	7.82559	7.62763	7.58305	7.16537	6.57124
IL3RA	6.80891	5.93596	5.45418	3.45872	6.07985	7.13799	5.43891	4.81021	5.42024	7.32532	4.96032	6.12107	5.24308	4.91443	5.51763	4.8629	7.33776	6.35131	6.69114	1.55007	4.99892	6.44698	5.24195	4.98001	4.3123	7.43054	1.83949	6.50779	3.60593	4.25518	4.38999	6.68122	5.09999	7.35748	4.32417	5.94433
IRF7	9.05202	8.04513	8.45334	8.11092	8.67404	8.71822	6.01356	7.85469	6.5115	6.33775	6.3826	7.95654	8.51033	6.21222	6.60371	8.46212	7.31463	8.50969	7.59547	7.74121	8.37433	8.65497	7.09868	6.74016	7.30919	7.77063	5.45749	9.10242	3.7474	7.38337	7.93996	7.49815	6.73703	7.63433	7.16537	8.02884
NT5E	7.56909	10.1135	8.66587	9.29528	8.55309	9.13406	8.08376	7.8746	7.15972	7.90184	6.46257	7.57237	6.69989	7.99141	8.19351	8.54019	7.4849	8.77055	8.19646	7.94353	6.69039	7.31554	6.68181	6.09951	5.68121	6.58611	8.47875	7.75787	9.5153	8.90615	8.5769	7.37011	7.33607	5.52484	8.3791	7.32758
IL13RA1	9.1933	11.8902	10.483	10.1332	9.44272	10.3996	9.78843	10.8654	10.8362	10.0062	9.21692	10.5083	10.0466	9.55702	9.92835	10.5002	10.3835	9.98149	10.1608	9.51046	9.65734	10.2591	10.0948	9.67603	10.2769	9.94062	10.7072	10.4993	9.87465	10.1897	11.2308	10.1402	11.1248	10.3074	9.98923	10.1434
CSF2RB	8.10827	10.0188	9.34174	10.999	8.23695	8.96314	5.72739	6.89311	7.60538	7.41205	7.01217	12.1221	9.25633	8.38221	9.11664	10.1228	8.11998	7.32198	7.92338	9.08975	9.2181	8.86995	7.85168	7.30792	7.44556	9.49752	6.75284	11.5952	9.36357	9.29375	10.2098	7.63614	7.35818	7.90878	7.65239	8.5339
CYLD	9.07876	9.69523	9.84121	10.7909	9.16165	9.37179	7.73938	8.795	9.08873	8.8474	8.80014	8.63169	10.0479	8.71378	8.92381	10.0107	9.74017	9.58364	9.34415	9.38338	10.3189	9.98644	8.65452	8.01632	8.73114	8.90161	8.29011	10.8327	9.38999	9.35767	9.61652	9.34689	8.95419	9.29659	9.13826	9.01295
TNFRSF11B	8.17587	7.41705	7.34039	3.45872	8.53723	4.58264	9.39355	6.67828	10.0018	7.45353	6.53833	8.07982	9.66308	7.40964	9.07596	7.55785	7.49523	9.27983	8.88343	4.88159	4.11478	9.13191	10.7762	10.4371	11.8245	7.95968	7.92117	8.5288	11.7098	9.89449	10.3222	8.19892	7.97396	7.22993	8.30591	4.41692
MPPED1	3.48211	5.03942	4.72547	3.45872	2.03781	4.21334	4.8185	4.22963	4.34226	0	0	0	0	0	1.36302	4.8629	0	0.292049	0.303187	1.55007	0	0	0.403717	2.68821	0	3.93422	1.74996	3.6547	3.60593	2.5077	0.940841	0.481086	0.319433	2.79459	6.27931	0
MICA	6.89166	7.09893	6.80723	6.65171	7.75132	7.94785	6.09047	6.43771	5.52856	7.44768	6.18934	6.29961	6.37241	6.47731	6.10771	8.60519	8.33355	6.94573	5.78688	7.04406	6.56205	7.05629	6.70028	6.28213	6.18156	7.55303	6.27753	7.43733	6.79228	6.5396	4.51638	7.05887	5.82674	7.16166	7.81947	5.89101
TAL1	5.4683	7.59809	5.35961	3.45872	6.65094	6.02432	4.40203	4.52673	4.6122	6.86258	0	1.23928	4.35281	4.73544	2.21887	7.59491	6.84305	5.5657	5.96841	6.8744	5.76663	5.34578	4.7687	3.97249	2.34184	7.29667	3.77287	1.97095	3.60593	2.94888	2.48773	7.66619	4.2722	5.90491	7.24584	4.73197
SBNO2	9.23748	9.12292	9.29937	9.90407	9.13028	9.24886	7.70485	8.24813	7.40681	7.74839	7.90899	8.86236	8.73207	7.83901	8.71007	8.7923	7.27922	8.4197	8.0763	7.63895	8.45284	8.44506	8.79004	8.77267	7.71053	8.20362	6.88188	9.9945	6.21546	8.53799	8.64074	8.29822	8.26479	9.0917	9.76183	8.97288
ICOS	0.726705	4.26124	6.66618	3.45872	2.03781	3.82993	0	4.08518	3.10401	4.96338	2.67941	3.52733	8.29112	4.47508	4.7973	7.09752	6.7164	5.08301	5.33644	4.56205	8.45284	7.73077	2.25405	3.84559	4.81714	3.93422	1.74996	7.90671	3.7474	4.92932	6.0669	5.95758	5.09999	4.65683	5.48331	5.05646
TLR9	4.87665	3.45284	4.33602	3.65412	2.59669	2.94992	0	2.15728	0	2.95891	2.87911	2.94665	1.58155	4.2266	1.36302	3.84719	2.75139	3.70938	0.303187	5.36428	5.89057	5.39652	2.60718	2.95735	3.93005	5.12635	2.79542	5.458	3.60593	5.17621	4.63258	2.6585	3.56502	2.79459	6.67771	5.73837
CEACAM1	5.23465	6.2275	5.3099	3.45872	2.03781	3.45601	6.10113	3.39755	5.47542	7.36934	5.64822	7.75186	6.25595	4.78231	6.26074	6.87457	6.50786	6.19131	6.38525	5.36428	4.86026	6.45897	4.16987	4.56247	5.51609	6.9847	6.14667	6.44426	9.36357	6.62521	0.940841	6.84782	5.62265	6.06298	6.55674	3.45085
TNF	0.726705	5.42428	3.64924	3.45872	5.28165	6.04811	2.45289	4.75398	6.17064	6.27301	5.82804	5.97098	8.5638	8.33975	6.44239	3.84719	6.01412	6.45562	6.89932	6.46016	7.8348	7.82639	5.24195	4.85379	6.18156	3.93422	3.36539	9.19217	3.60593	7.33337	8.10998	3.57252	6.66789	5.28919	8.10484	5.47406
TTK	2.18742	2.45041	4.72547	4.55973	2.03781	5.47653	6.30853	6.88877	3.47277	3.08494	5.04587	7.022	5.52774	7.36415	5.25151	7.93548	5.35148	4.66247	5.57917	4.37111	4.65185	5.98248	6.12087	6.12706	5.85263	3.93422	4.57045	4.82147	4.6784	4.25518	4.74012	5.03711	5.04652	4.65683	7.16537	6.5136
IL1RN	0.726705	1.86301	3.28763	3.45872	2.03781	3.82993	0	0	0	2.82081	5.9879	3.52733	0	1.52935	1.36302	1.29348	0	0.292049	0.303187	1.55007	0	3.22851	2.89064	2.68821	5.22647	3.93422	1.83949	5.89815	3.60593	5.57081	7.65401	0.481086	1.63247	2.79459	5.48331	0
MBL2	0.726705	0	0	3.45872	2.03781	0.114078	0	0	0	0	0	1.23928	0	0	1.36302	3.84719	0	0.292049	0.303187	1.55007	0	0	0.403717	1.92658	0	3.93422	1.74996	2.24908	3.60593	2.5077	0.940841	0.481086	3.84107	2.79459	3.04165	0
TLR8	4.50832	5.65114	6.57441	3.45872	2.03781	6.89727	1.28858	6.58466	5.10743	5.80838	4.82165	5.6582	6.85665	4.99624	6.74879	7.24468	7.99095	6.64402	6.89932	7.70117	7.78455	7.67535	6.71852	6.30642	6.77579	7.29667	6.50826	7.70464	6.62439	6.13504	8.44006	6.32716	6.85057	5.28919	7.16537	6.155
KIR3DL2	0.726705	0	0	3.45872	2.03781	0.302621	0	0	0	0	0	0.675084	0	0.1727	1.36302	4.44264	2.05676	0.292049	0.303187	1.55007	2.48648	0	1.78546	1.31017	0	3.93422	1.74996	2.24908	3.60593	2.5077	0.940841	0.481086	0.319433	2.79459	5.18982	0
REPS1	8.5389	7.72816	7.78901	6.80142	8.33194	8.24408	8.12352	8.73575	8.87453	9.83518	8.92676	8.14747	8.91328	8.3592	8.67418	7.83064	9.13909	8.29027	8.12174	9.71531	8.94544	8.80336	8.12895	7.87725	8.63037	8.85474	9.3354	8.5591	8.07211	8.53799	9.05938	9.08294	8.5361	8.53971	8.01584	8.66938
CD180	4.793	6.51387	7.4874	6.93705	2.03781	6.11722	2.31318	6.05886	5.2723	6.24629	7.11472	7.11241	7.30483	7.40964	7.28926	7.50042	6.53814	6.67892	6.17961	8.97689	8.5687	8.13729	6.92108	7.03007	7.052	6.03348	8.21044	8.91595	7.61519	8.85391	9.90928	7.07389	7.5336	6.06298	7.71026	7.60649
PMCH	0.726705	0	5.3099	3.45872	2.03781	5.28959	0	3.99101	0	1.48901	0	0	2.92264	0	1.36302	8.32549	6.59684	3.23384	2.82578	1.64323	2.21019	6.45897	0.403717	3.70644	3.64018	3.93422	1.74996	1.97095	7.61519	2.5077	0.940841	3.73256	2.77483	2.79459	6.27931	4.14057
CCL11	0.726705	1.86301	0	3.45872	2.03781	0.114078	0	7.01376	3.8521	2.95891	1.37961	4.86318	1.05313	0	1.36302	6.24168	3.64654	0.292049	0.303187	1.64323	0	0	4.69693	0.402519	0	3.93422	3.36539	7.10897	3.60593	5.38696	3.24005	2.6585	2.12044	2.79459	8.3791	3.63509
CLEC4A	7.00752	8.32143	8.01913	8.11092	7.30359	8.07489	4.96576	7.64908	7.17647	7.04424	6.20802	6.54365	7.57863	6.67656	7.26533	8.44192	8.14643	6.88725	7.31157	6.90997	7.74569	7.35455	7.3416	7.40112	6.89269	8.70425	6.88188	8.5134	7.5227	7.17205	9.06456	7.35789	7.20799	7.41727	6.89292	7.14985
CD63	14.5103	15.7425	15.1768	18.3239	13.1229	13.4035	13.2001	13.2652	13.5248	13.0958	14.1854	14.0545	13.6216	13.661	14.4012	14.1228	13.1752	13.5128	13.2473	12.7963	13.0248	13.1233	14.6449	14.2396	13.6155	13.7291	13.9438	14.0452	14.266	13.9168	14.3149	13.4457	14.5642	13.8685	13.6072	13.6848
TNFRSF4	7.5816	6.74042	6.80723	6.93705	6.81776	5.92502	2.31318	4.81021	4.15217	6.11947	4.30158	7.38063	6.62136	4.53105	4.65725	6.61076	6.95201	4.97483	5.96841	5.36428	6.54706	6.71026	5.29153	5.35093	5.19038	5.65007	2.79542	8.64638	3.60593	6.0133	5.74416	4.76822	5.04652	8.02862	3.04165	5.47406
CTLA4	5.62164	6.24499	8.25415	7.28095	2.03781	5.89909	2.6973	5.76845	1.84392	5.89697	2.44757	5.78357	9.14144	4.73544	5.99586	9.43748	9.33431	6.32951	6.3638	5.36428	10.1129	8.84961	4.7687	2.95735	6.68794	4.29587	4.09024	9.35649	6.43437	4.92932	6.74618	7.18877	5.76187	4.19279	3.04165	6.02904
C3AR1	8.24832	8.87587	9.4942	8.67382	6.91914	9.44307	6.31769	9.63784	8.12002	7.86278	6.62428	8.00025	8.67165	7.01751	8.15497	8.46212	9.03325	7.85187	8.01569	7.94353	9.06865	8.14472	8.70112	8.30264	8.32391	7.77063	9.54479	8.89234	7.70211	8.64434	11.0309	8.44412	8.92115	8.06645	6.67771	8.39079
TLR2	8.64409	9.46273	9.99168	10.242	7.72356	9.66317	6.04702	9.84606	8.05811	7.85838	7.05407	8.82152	9.33635	8.26745	8.38328	10.7299	9.77448	8.79859	9.19723	9.46336	8.62689	8.93575	9.17391	8.69657	8.91651	8.5362	9.70453	9.24905	9.19399	9.09803	11.079	8.79634	9.2516	8.66829	7.24584	7.99133
LTK	3.25088	5.51358	4.96914	3.65412	5.42643	4.64637	0	3.06922	0	1.06845	0	1.23928	0	0	1.36302	4.8629	0.666633	2.17319	3.72893	5.14303	4.86026	3.92553	4.16987	2.95735	3.27705	3.93422	2.79542	6.15782	3.60593	2.94888	3.24005	2.6585	3.01646	2.79459	5.72706	4.07833
LTA	5.62164	3.45284	5.33497	3.45872	2.03781	5.28959	1.98514	3.39755	0	2.49724	3.05449	2.94665	7.13623	4.08421	1.36302	5.74445	4.83822	5.67346	5.04444	4.73065	6.94032	6.73018	4.16987	2.95735	4.55865	3.93422	1.74996	8.31458	3.60593	6.44859	5.18282	4.12764	2.12044	3.50453	6.98956	3.79844
PECAM1	10.4627	11.459	10.5279	7.55844	11.0278	11.262	9.84502	10.4488	10.7374	12.5717	10.1366	9.31071	10.8044	9.89894	11.0769	10.5506	12.7202	12.0044	11.7335	11.2627	11.4356	11.2893	10.7564	10.0818	9.32499	12.723	10.66	11.0852	9.53911	11.1779	11.3712	12.0559	11.0409	12.5134	9.66272	11.953
CD244	4.39941	1.86301	5.45418	3.45872	2.03781	5.07476	0	3.44568	3.7662	5.31162	4.43442	4.57021	6.29019	3.65114	4.65725	4.59674	6.01412	4.16819	5.75427	8.15097	7.65071	6.12469	4.5417	4.78629	5.48664	5.12635	3.36539	6.44426	3.60593	5.57081	7.2793	4.43746	4.07268	5.28919	3.04165	4.36572
STAT2	10.4593	10.7111	10.7215	9.90407	10.3392	11.6678	9.22955	11.0757	9.58373	9.74019	10.0526	8.83607	9.42185	8.61366	9.10994	11.4418	11.0326	11.156	10.5508	10.3382	11.1458	11.0278	10.4144	10.2603	9.99382	10.5384	10.1166	11.4451	9.69558	10.464	10.9393	10.7379	11.4257	10.7232	10.8646	10.4019
IL4R	9.36605	9.3297	9.10172	7.92763	8.62986	9.30177	8.83535	9.18442	8.31412	8.9316	8.29267	9.43536	9.28208	9.09186	9.56666	9.76463	9.60011	9.17678	9.03024	9.49298	9.06076	9.1244	9.22583	8.72389	8.51839	9.15473	8.45129	10.0328	8.36632	9.37013	10.0439	9.38051	9.03877	9.59724	8.41435	8.8733
C1R	10.6377	11.0985	11.9721	6.48464	11.1709	13.2159	9.71919	12.4935	11.0301	11.165	10.5864	13.1735	11.6002	10.8827	12.3134	7.92096	11.8914	10.5084	12.1788	11.9274	11.8263	11.5555	13.2966	12.4352	10.8556	11.5656	12.6984	11.995	10.883	12.7667	12.4023	11.761	14.0362	14.4119	12.827	10.856
GZMH	5.4683	5.22715	8.1018	3.45872	2.03781	6.59207	2.15846	4.77297	4.0828	7.16332	4.91556	4.97255	7.59927	3.54641	6.71387	6.813	6.59684	5.23145	6.70826	6.94468	8.89897	7.90296	5.02465	4.85379	6.04677	7.55303	4.57045	7.06741	3.60593	6.44859	7.87065	6.37647	6.28486	6.45402	5.48331	6.65891
ATG7	9.35151	9.29233	9.07221	10.835	8.2757	9.31409	8.17741	8.3591	8.22033	8.37257	8.68485	8.73362	9.34044	8.3592	8.7189	9.88171	9.48955	8.77055	8.43631	8.88158	9.73546	9.42553	9.51643	9.24762	8.80757	8.947	9.2017	10.234	9.71661	9.35767	10.7253	9.04151	9.19437	8.13926	7.52918	8.42557
KLRC1	3.48211	5.26193	5.74351	6.07814	5.42643	4.92861	4.4694	4.08518	0	4.45752	3.59835	5.1995	3.8997	3.84023	5.0422	8.30327	5.07689	1.71625	4.28011	7.35914	4.90798	6.33439	5.85017	5.89039	4.37794	5.65007	3.77287	5.80005	8.19708	6.0133	4.63258	4.34139	5.46855	5.28919	7.16537	4.64875
CD3EAP	5.57232	5.89223	6.59532	3.45872	6.59075	6.67081	4.89401	5.40447	4.8395	5.67445	4.55605	7.05554	4.74728	6.26268	5.34577	5.9299	4.8703	6.06509	6.05128	4.73065	5.44946	5.53882	7.39927	6.85992	6.35458	6.33609	7.21149	5.89815	6.21546	7.11401	6.02498	5.92481	6.16454	7.09	5.93553	5.94433
ITGA4	8.53246	8.62178	8.93955	4.55973	7.90751	8.84247	6.26178	7.99876	7.18477	7.3878	6.53833	7.72084	9.53328	7.14852	7.58818	9.27574	8.88605	8.14806	8.15335	9.41467	10.2604	9.53431	7.41053	6.98562	7.57715	8.8063	6.79715	10.1218	8.46903	8.68478	9.05938	8.6636	7.80715	7.29512	6.55674	8.0452
MAP2K1	9.06099	8.9201	9.43745	8.59397	8.40366	9.47852	9.58798	9.75946	9.38913	9.23157	8.94914	9.49921	9.60134	8.35145	9.26274	8.08622	9.07343	9.14593	9.28831	8.74055	8.82942	8.758	9.04615	8.34431	8.14693	9.55729	8.90036	8.85619	9.36357	8.70458	9.37514	9.62453	8.92855	9.62286	8.93484	9.16294
COL3A1	9.44696	13.0022	11.4461	10.0001	13.8827	16.3191	13.8727	15.9374	12.1707	11.4952	12.0159	13.8262	12.1785	11.7467	13.0059	10.8497	11.8087	11.0895	12.8498	11.4525	14.2376	13.6956	14.8459	13.8838	12.163	12.6967	13.06	15.9328	9.67424	13.9477	13.6113	13.1309	15.3374	12.1535	13.9069	12.6721
CCL20	9.90848	7.765	8.72397	4.55973	10.1849	4.76597	3.25068	3.85505	5.7461	8.056	5.27574	10.4161	5.27763	10.5694	4.92494	5.67694	8.32489	9.75901	10.1388	3.57393	4.40817	9.45725	6.37194	3.18409	5.26167	3.93422	3.77287	5.58125	5.64262	7.65166	5.32778	7.69563	10.0834	8.93691	10.0465	10.9072
CR2	3.48211	1.86301	4.00214	7.17517	3.34414	3.82993	2.58027	3.74396	0.118667	1.06845	3.9924	3.78894	2.73649	6.99779	4.65725	3.57782	2.75139	4.43639	3.25666	9.17261	4.95417	4.96375	5.19062	4.56247	4.09529	7.29667	2.79542	7.70464	7.42387	9.15671	4.51638	4.76822	4.52769	2.79459	6.11764	3.45085
IL15	6.95075	6.54245	7.13445	6.80142	6.39347	7.0346	5.75466	5.97114	5.67717	6.25971	5.53442	6.05628	6.66116	5.25076	6.84877	7.90629	6.93694	6.66158	6.72519	6.83794	6.50113	6.97517	6.2266	6.48735	6.81187	7.95968	5.08109	7.88294	8.46903	6.92439	6.93908	6.62112	6.86609	7.29512	6.67771	6.47789
CD33	5.10191	5.36151	5.38384	3.45872	4.49017	6.04811	0.95419	5.58722	4.8395	4.54784	4.86937	4.86318	5.55617	3.54641	1.36302	5.53161	5.4818	3.95695	4.93232	5.72533	5.60231	4.85911	3.9405	4.08913	4.09529	6.03348	5.75572	5.69479	3.60593	6.35146	6.61105	4.6123	5.46855	3.50453	3.04165	4.69096
PLAU	8.14247	9.86038	7.79354	3.45872	8.77215	10.599	6.37152	11.6731	7.5292	8.41519	8.68818	9.7579	8.71955	7.52438	8.42706	7.50042	8.55451	7.18303	8.98529	9.12043	8.31362	7.38628	9.62918	8.32659	8.38505	8.59442	7.24386	10.7661	6.94265	8.92315	11.392	7.68589	8.61628	9.67277	8.30591	7.88171
TNFRSF8	3.68136	4.26124	4.68703	3.45872	2.03781	4.12661	0	4.36093	2.14553	3.89463	2.87911	3.86657	4.06705	3.17704	2.21887	5.45306	5.25757	3.5676	3.8573	3.16676	4.70685	5.21055	4.90234	4.98001	3.13239	3.93422	1.74996	7.33596	3.60593	5.17621	6.1858	3.18671	4.44745	3.50453	5.72706	3.94516
CX3CL1	10.9672	8.07966	7.38308	7.71762	9.54935	8.93789	10.0293	8.55694	9.27325	10.5782	10.2826	9.00865	9.51891	9.59362	7.80281	8.12474	10.8072	10.9257	10.5329	6.07781	6.91719	9.51148	7.41053	7.49924	10.4172	11.1367	9.41575	5.00879	9.19399	8.79971	4.38999	10.5679	8.9971	10.1222	8.30591	8.22473
SPACA3	3.25088	6.81258	7.26412	5.51011	5.78982	8.56174	4.76587	8.48103	8.24436	1.81423	0	0	0	0	1.36302	3.24634	0	0.292049	0.303187	1.55007	0	1.82816	0.403717	0.402519	0	3.93422	1.74996	2.24908	3.60593	3.74509	1.88335	2.29806	2.77483	4.19279	6.11764	0
ICAM4	3.68136	3.18932	4.00214	3.45872	2.03781	3.71573	0	2.79975	0	3.67172	2.44757	2.62792	0	0	1.36302	4.97958	2.75139	3.03269	0.303187	2.5974	3.94219	2.98503	2.25405	3.37998	0	3.93422	2.79542	4.82147	3.7474	2.94888	3.24005	1.81646	2.12044	2.79459	6.55674	5.08839
FOXJ1	0.726705	0	0	7.55844	2.03781	0.114078	0	3.85505	0	1.06845	9.10676	0	1.58155	4.87172	1.36302	1.29348	0	0.292049	1.10735	1.55007	0	1.49727	6.50398	7.68677	5.03627	4.29587	9.07246	1.97095	3.60593	5.17621	0.940841	2.6585	3.01646	2.79459	3.04165	0
CXCL13	5.16981	1.86301	10.0759	3.45872	2.03781	7.81549	0	8.81918	5.2086	3.67172	4.15525	7.91147	10.1551	8.60716	9.08282	9.25274	10.0434	4.79563	5.24552	13.2065	11.6977	9.6681	4.36773	2.68821	7.97199	3.93422	1.83949	9.13296	9.67424	7.84247	7.18728	6.77614	6.59527	2.79459	7.32206	6.63749
IFNB1	0.726705	0	0	3.45872	2.03781	0.114078	0	0.678751	0	0	0	0	0	0	1.36302	7.22117	0	0.292049	1.10735	1.55007	0.76309	0	0.403717	3.84559	0	3.93422	1.74996	3.6547	3.7474	2.5077	0.940841	0.481086	2.77483	2.79459	6.67771	0
IL19	0.726705	0	0	3.45872	2.03781	0.114078	0	1.59967	0	0	0	0	0	0	1.36302	1.29348	0	0.292049	0.303187	1.55007	0	0	0.403717	1.31017	0	3.93422	1.74996	1.97095	3.60593	3.74509	0.940841	0.481086	0.319433	2.79459	3.04165	0
CD86	0.726705	4.99876	5.96847	3.45872	2.59669	6.77428	2.15846	7.34089	6.40184	4.89619	6.07188	7.38723	7.52212	5.40848	6.10771	6.84412	7.73626	6.74629	6.27464	6.64036	7.67849	7.25496	6.54543	6.62895	7.23141	7.29667	7.7287	6.83947	5.23961	6.92439	9.34139	6.77614	7.18343	6.20543	5.72706	5.26642
SPO11	3.68136	3.86849	4.23308	3.45872	2.03781	4.70741	4.00792	4.02309	3.10401	0	0	0	0	0	1.36302	7.46083	0	0.292049	1.76058	2.5974	0	0.451586	2.60718	3.18409	0	5.12635	1.74996	1.97095	3.60593	2.5077	1.88335	0.481086	0.319433	2.79459	3.04165	0
IL2RA	3.68136	7.61164	8.54214	7.47174	4.93952	7.87656	6.13265	8.11121	2.60738	6.44741	6.73146	7.97856	6.83361	5.72872	7.24101	8.42144	8.03408	5.77372	5.8805	6.46016	8.42441	7.37999	5.59772	4.78629	6.00583	4.29587	6.61112	10.1268	6.94265	7.61026	7.82253	7.08876	6.72005	5.28919	6.67771	6.32546
MCAM	10.315	9.23658	8.25415	6.80142	9.84177	9.81649	7.81579	6.74711	7.04586	9.1936	8.8336	6.00571	7.37033	7.5517	8.86135	6.93362	9.2238	9.76308	9.82429	7.57392	7.52629	8.29937	7.78401	7.75898	6.60812	10.2968	6.84014	6.07634	3.60593	7.22786	5.25712	9.73735	8.35001	10.8149	6.98956	8.42557
BTLA	0.726705	5.77671	7.52602	5.8219	2.03781	3.82993	3.00036	4.67542	4.92126	6.10467	5.00373	0	8.12555	7.37947	5.15065	8.30327	7.92756	5.18365	5.81876	8.92569	8.75961	8.45407	3.8105	3.84559	5.78165	4.29587	1.83949	8.61787	7.20323	5.73386	5.8914	6.86519	4.87308	5.00739	6.98956	5.61226
TGFB1	11.1166	12.5076	12.2218	13.4978	10.9431	11.3597	10.0265	10.2467	9.0438	9.72817	9.45447	9.6385	9.76248	8.7168	9.76736	11.5341	9.8306	10.2803	10.1117	10.0342	10.4546	10.4126	9.26358	8.60648	8.51109	10.1297	8.93051	11.2911	9.71661	9.84182	10.1156	9.71835	10.2104	10.4286	9.77545	11.1671
SMAD3	9.5429	9.36812	9.2141	11.0523	10.6469	8.43663	9.61519	8.41909	8.28739	9.20579	8.90116	9.75535	8.59495	9.39681	9.71533	8.86236	8.97358	9.20997	9.26535	8.86356	8.03073	8.57739	8.87785	8.70573	8.54721	8.20362	7.45217	9.19217	9.28127	9.08298	6.66663	7.95295	8.24712	8.61823	8.83432	9.5154
HLA-DQA1	0.726705	0	12.7554	3.45872	2.03781	12.5301	8.34373	11.8799	0	7.49386	0	0	0	10.6655	12.8919	1.29348	13.4938	11.7145	0.303187	11.1594	0	12.6549	12.2889	11.4482	0	3.93422	10.6927	1.97095	11.5373	11.247	0.940841	0.481086	0.319433	12.4628	9.84168	0
IFITM2	11.0562	10.6126	10.6358	9.24388	11.1397	11.2312	11.1392	11.382	10.8981	10.9917	9.73283	10.7463	10.5196	10.4547	12.1203	9.11921	11.4699	10.7085	11.3805	11.5808	10.6418	10.9018	11.226	10.871	10.6829	12.2255	9.96459	10.4394	8.13594	11.3512	11.5564	11.5394	12.1584	12.3056	10.7312	11.963
NCAM1	8.70257	3.32709	4.90362	3.45872	8.04844	7.11565	3.32532	5.89518	8.29891	4.14667	4.30158	2.94665	5.76539	2.46615	4.13064	6.09419	7.45348	8.27894	4.08414	6.50737	4.19391	5.12287	7.05629	7.50975	3.27705	7.66593	4.57045	2.24908	3.60593	3.74509	0.940841	5.50449	4.74467	10.8315	7.71026	9.69982
EGR2	4.39941	3.03699	5.03182	3.45872	2.03781	4.76597	4.68315	5.06255	3.10401	7.95645	4.43442	5.49668	6.91268	3.17704	1.36302	5.08752	3.64654	4.26324	6.69114	4.15098	5.48136	6.8072	4.6214	3.55243	5.22647	3.93422	2.79542	7.18867	3.60593	5.88034	7.39899	3.73256	5.62265	6.20543	6.11764	4.46636
CCL18	5.03066	8.64832	8.26724	3.45872	5.9895	0.114078	6.93926	7.94117	7.66593	6.70466	7.46462	9.10388	8.03757	9.51254	11.7743	7.63104	6.65326	6.77882	4.45262	9.21588	10.7056	8.58561	6.82335	6.52924	7.61847	10.5965	9.6692	11.8324	5.23961	11.5476	11.5323	9.30293	5.91889	7.22993	8.57872	6.6695
IFIH1	7.13189	7.887	8.32469	8.11092	7.54475	8.35315	6.04702	7.50887	6.99956	7.12715	7.06435	8.14358	7.94925	6.91608	7.08576	7.99213	7.99823	8.03138	7.793	7.2798	8.02533	8.37722	7.71302	7.60097	7.13027	7.29667	6.56061	8.75509	8.25572	7.52374	8.50249	7.65625	7.34717	7.16166	6.89292	7.76801
JAK3	7.21458	8.61171	9.39784	9.29528	7.95603	9.19926	5.33436	7.69212	7.35626	5.63378	5.72805	9.04667	9.86828	7.64342	8.07465	10.1036	8.51447	7.29973	8.3893	7.89111	9.89492	9.14495	7.41053	6.7927	7.42241	7.86825	4.57045	10.5605	7.42387	8.68478	8.85326	8.15014	8.13632	8.42789	6.78932	8.7007
CD70	2.63454	11.588	10.7286	5.51011	3.34414	9.23078	0	3.9582	5.2086	5.67445	0	5.2292	5.88225	4.73544	1.36302	8.55906	8.05517	8.79063	8.24421	5.8768	6.37098	8.73847	5.6366	3.55243	4.09529	8.27655	1.74996	6.07634	8.46903	6.92439	3.732	8.51188	10.8687	11.1637	3.04165	6.92957
TNFSF14	7.02596	7.05993	8.16608	8.37257	5.78982	4.97899	2.90624	7.14345	4.75283	5.87968	6.09213	6.10514	7.37033	6.34305	5.67117	7.78327	7.1739	6.19131	7.0943	5.25789	6.64887	6.7692	8.898	10.073	6.30482	7.1491	8.01795	8.78104	5.23961	7.43169	7.00525	6.96528	6.91166	7.22993	9.81555	7.06412
ENG	9.72601	11.2168	10.0142	8.82137	10.2832	11.0173	9.00104	9.57499	9.90211	11.2665	9.41482	9.94846	10.4531	9.09419	9.95477	10.0412	11.1516	10.7106	10.7006	10.3284	10.7804	10.7039	10.131	9.27865	9.47126	11.7109	9.70453	10.612	7.93527	10.8491	10.7188	11.5333	9.36788	11.0875	9.07359	9.59952
CD3D	6.76568	8.35807	9.74043	6.07814	5.67856	8.00974	3.86512	6.88877	7.85464	7.9273	6.80692	7.40034	11.2613	8.71378	9.18836	8.11202	9.24383	7.8595	8.44144	8.6276	11.2519	10.4056	6.8064	5.20347	8.22927	8.41221	6.14667	10.234	8.31208	8.32424	9.46017	9.23772	7.5529	6.20543	4.82097	8.23189
ALCAM	8.10827	8.15562	8.11634	6.65171	7.18646	8.53673	9.07455	9.52965	7.64202	8.78377	8.25724	7.51928	8.09197	7.8934	10.0134	8.30327	8.68426	8.49996	8.12174	7.01169	7.94755	8.81739	9.98229	9.80313	9.532	7.77063	9.05432	7.85878	8.8194	7.73104	9.24882	8.46706	9.83214	8.39853	3.04165	8.57955
CD1C	0.726705	4.56963	3.64924	3.45872	5.1207	2.47574	2.31318	3.2427	6.26761	4.45752	0	2.2182	5.85962	6.37398	1.36302	5.80895	4.96248	5.13421	3.72893	7.55157	5.16523	7.03243	3.33082	4.641	4.61419	3.93422	4.09024	6.50779	3.60593	6.78254	3.50689	4.12764	1.63247	5.28919	4.82097	4.14057
MAPK1	9.42629	9.12529	8.76605	5.1118	9.13028	8.94107	9.58892	9.48068	10.132	10.8143	9.93836	9.30026	9.83966	9.45945	9.22603	9.29838	10.8854	10.5701	10.3877	10.3152	9.53351	9.70253	9.41384	9.33584	9.33329	10.4932	10.3124	8.70176	8.41859	8.74339	10.1403	10.2861	9.8826	10.443	9.4068	10.431
ATF2	8.90538	9.24747	8.62579	7.64022	9.0205	8.59442	8.95917	9.0203	9.2752	9.78962	9.3448	9.18377	9.43147	9.64842	9.21358	8.89244	9.50113	9.15526	9.05723	9.08975	9.43312	9.47358	9.24797	9.13681	9.39404	9.74889	9.60211	9.24905	9.67424	8.818	9.47192	9.48537	9.25455	9.43318	9.22022	9.893
ARG1	0.726705	0	0	3.45872	2.03781	0.114078	0	0	0	3.67172	0	4.01031	0	0	1.36302	6.41745	0	0.292049	0.303187	1.64323	0	0.451586	0.403717	0.402519	0	3.93422	1.74996	2.24908	3.60593	2.5077	0.940841	0.481086	2.48442	3.50453	3.04165	0
CD247	4.39941	6.87008	8.50119	3.45872	5.9895	7.01059	3.91431	5.32949	6.13681	7.27992	6.20802	5.67987	9.58936	6.86255	7.54909	8.82386	8.21049	6.60826	7.45035	8.79863	9.79536	9.26756	6.20088	5.0392	6.94777	8.5362	5.3426	9.84877	5.64262	7.43169	7.98438	7.9448	6.41714	7.63433	7.24584	7.05607
TRAF3	8.41147	8.37802	8.57408	8.67382	8.75854	8.38619	7.00317	7.62316	7.43492	7.67513	7.6468	5.84239	8.51395	7.77671	7.85183	9.24693	8.16271	7.88961	7.59547	7.63895	8.91073	8.70363	8.39584	8.4242	7.77286	6.79912	7.07419	9.63068	8.69776	8.07323	9.19786	7.96106	7.74976	8.74028	7.65239	8.43181
ABCB1	10.1099	9.86604	9.96984	10.4146	9.24212	7.54987	9.9237	5.97934	11.2581	7.87155	10.437	8.67008	9.66471	8.69859	10.68	8.6674	8.51193	9.87454	7.64967	8.59519	7.74569	9.27774	10.2312	11.049	13.4364	7.86825	12.4409	6.3778	12.1532	10.804	5.32778	8.56602	10.7814	8.45667	7.81947	5.26642
BCL10	10.2459	8.90092	9.0944	10.5998	9.91723	9.28435	10.3054	9.4089	9.42811	9.7533	9.00362	9.43854	9.75484	9.02766	9.42269	8.62324	9.4316	9.29679	8.79001	9.23002	9.00425	9.00482	9.35967	9.01309	9.04078	8.8063	8.59625	8.5288	8.61057	9.06777	9.62356	8.78269	8.92115	9.58426	9.00588	9.59674
TANK	10.6834	9.28389	9.93131	8.46525	9.89873	9.99846	9.46647	9.91072	10.3562	9.6513	9.37817	9.8287	10.2452	9.93049	9.93973	10.3673	10.6579	10.0712	10.0627	9.81717	10.2786	10.2753	9.77355	9.88003	10.0146	10.1297	9.80016	10.1911	9.56253	9.73996	10.7956	9.96394	9.76752	10.1132	8.91035	9.47521
NOTCH1	8.92516	8.66466	8.0573	7.86097	8.59964	8.89917	8.16476	7.31844	7.05495	8.35391	7.41724	8.03849	8.46982	7.11229	7.92999	8.86236	8.2927	8.65699	8.75335	9.38969	7.87136	7.72085	7.51856	7.5408	5.51609	8.41221	7.55896	8.12501	3.7474	6.9904	7.2793	7.71493	7.69868	7.90878	6.11764	8.80528
C8B	0.726705	0	1.49107	3.45872	2.03781	0.114078	0	2.72371	0	3.20084	1.37961	5.16919	0	0	1.36302	4.2701	2.44549	0.292049	1.10735	1.55007	0	1.49727	1.78546	0.402519	1.68698	3.93422	1.74996	1.97095	3.60593	2.5077	0.940841	1.08839	3.70964	2.79459	3.04165	2.08137
THBD	8.62002	7.89256	7.7569	4.55973	9.74153	9.98774	6.92132	8.4009	7.43492	8.69514	6.69219	9.37687	8.28264	7.02728	7.8678	7.07146	8.77815	7.69875	8.75747	9.97661	6.50113	8.5608	8.54125	7.41236	9.33742	9.23012	7.17837	8.36691	3.60593	9.556	8.92339	8.87136	7.64572	8.97719	7.81947	7.34751
NCR2	1.53607	3.45284	4.33602	3.45872	2.03781	0.302621	1.98514	3.29619	0.118667	3.74992	1.37961	2.2182	1.05313	0	3.29275	4.44264	3.97634	1.04365	2.20859	1.55007	3.39064	3.61871	3.66763	2.68821	4.01503	4.29587	4.57045	1.97095	3.60593	4.25518	3.24005	4.90892	4.99099	4.65683	6.11764	2.99201
UBC	15.1105	15.4806	15.1149	16.2946	14.4518	14.5588	14.577	14.6505	14.5193	15.9366	14.9442	14.5505	14.6681	13.942	14.2678	14.732	15.7957	14.4712	14.7933	14.488	14.4456	14.6492	14.4981	14.1478	14.5811	15.1149	15.2246	13.8118	14.861	14.3525	14.9954	15.3231	15.6521	15.3776	15.6189	14.8447
CDH5	6.78745	8.99696	7.52056	3.45872	7.88263	9.22818	7.35008	7.4333	8.07607	8.91896	6.74431	5.6582	8.1208	7.31717	7.46757	7.87651	9.74666	9.12077	9.78245	7.78017	8.38701	8.38352	8.28395	7.80234	5.85263	9.69669	7.45217	7.56229	3.60593	7.22786	6.1858	9.38955	8.01629	9.34357	7.7659	8.12819
IL6R	8.66188	8.30901	8.24757	9.16318	8.29469	6.99843	9.3706	6.84457	6.87172	8.64487	7.54762	7.48892	8.46608	7.11229	9.21358	9.46776	8.9901	8.78263	8.37329	8.51662	8.58347	8.52134	7.58964	8.50516	7.66523	8.5362	9.36514	8.83157	9.25276	8.4702	8.44006	8.1215	7.78283	7.63433	7.5921	7.54454
MAVS	9.92085	9.97488	10.0989	9.65141	10.1695	9.77432	9.29253	9.48285	8.92248	9.22816	9.24432	8.92494	8.9882	9.10575	9.00551	9.09355	8.87621	9.53209	9.34415	9.5448	9.26923	9.38371	8.69653	8.81138	9.32291	9.74889	9.91519	9.23973	9.30923	9.58834	9.02789	9.42806	10.1114	9.51754	8.93484	8.81007
LIF	5.57232	7.11804	7.04611	3.45872	7.01386	7.43726	7.95452	6.30049	7.19302	7.3878	6.3826	8.14358	6.97716	7.30919	7.58818	6.7812	5.72929	6.713	8.31858	1.64323	5.89057	6.71026	9.27287	8.86962	7.24906	7.77063	7.33684	7.06741	3.60593	7.11401	4.8402	6.86519	8.31653	9.96086	7.921	8.04113
LBP	0.726705	6.17372	11.2837	3.45872	2.03781	5.12036	0	5.88649	2.60738	4.45752	0	7.01349	1.96746	1.91313	11.9097	5.28184	0	0.292049	8.76158	1.55007	0.76309	0	2.25405	2.35708	0	3.93422	5.66299	4.04567	3.60593	4.92932	0.940841	0.481086	10.1719	3.50453	6.11764	4.36572
BST1	7.67802	7.54259	6.5532	5.51011	7.26559	7.12687	6.11171	7.9805	7.58043	7.71953	7.22888	7.19749	7.67897	7.00769	7.91469	8.08622	7.45876	8.22682	7.26604	7.94353	7.02931	8.34851	7.55961	7.60097	9.04078	8.41221	9.58957	7.95309	6.21546	8.88895	9.46801	8.04732	7.65469	8.27471	6.67771	6.86652
PRKCE	6.14464	4.77623	5.52125	6.29566	6.52794	5.51118	5.2791	4.81021	3.57735	3.82409	3.9924	5.98845	3.8997	4.00738	4.50214	6.41745	6.07045	6.74629	5.57917	5.55607	4.81092	5.72898	5.51666	5.25432	5.82936	4.29587	5.92501	5.69479	5.64262	4.25518	5.32778	6.27611	5.82674	6.66601	6.55674	5.26642
MICB	5.88667	6.95756	7.97993	7.17517	6.81776	8.51128	3.46392	7.099	6.43004	6.6749	6.83122	7.66762	8.36527	7.1663	6.81621	8.05996	7.69207	7.36548	7.44014	7.16674	8.61256	8.14472	7.52893	7.08728	7.08185	7.1491	5.84285	8.71528	6.79228	8.27211	6.93908	7.01283	6.92654	7.01459	5.93553	7.1649
SPANXB1	0.726705	0	0	3.45872	2.03781	1.21143	0	0	0	1.48901	0	0	0	0	1.36302	1.29348	0	0.292049	0.303187	1.55007	0	0	0.403717	4.29743	6.37079	3.93422	1.74996	1.97095	3.60593	2.5077	0.940841	1.08839	0.88954	2.79459	3.04165	0
IL22RA1	2.97537	6.89245	5.14956	3.45872	2.03781	2.16357	0	2.64344	0.118667	3.74992	2.87911	0	1.05313	1.52935	1.36302	6.14505	4.29274	5.92675	6.89932	3.57393	2.21019	4.82247	4.7687	4.91828	6.63522	3.93422	5.21776	3.6547	7.70211	6.35146	1.88335	4.00758	8.31653	6.93502	6.89292	3.94516
PTGDR2	0.726705	0	0	3.45872	2.03781	0.114078	0	0	0	1.06845	0	0	0	0	1.36302	2.19762	0	2.79887	0.303187	1.55007	1.86814	0.451586	2.25405	1.31017	2.34184	3.93422	1.74996	2.24908	3.60593	2.5077	0.940841	2.29806	3.22336	2.79459	6.11764	0
KLRB1	6.30421	7.2964	8.4068	3.45872	4.93952	5.67295	4.33135	4.81021	6.74272	6.948	6.20802	5.13822	9.03186	7.38707	6.78289	6.45824	8.07251	7.32198	7.48057	9.58935	10.0518	9.50427	5.43078	5.48471	6.37079	6.9847	6.45395	8.08391	7.93527	8.39907	8.01682	7.32058	6.45867	7.77807	3.04165	5.61226
MNX1	4.60959	2.45041	3.80091	3.45872	2.03781	3.82993	4.71125	5.18102	0	0	3.48038	5.6582	0	4.53105	4.13064	1.29348	0	0.292049	0.303187	1.55007	0	0	4.69693	4.39129	3.74341	3.93422	3.77287	1.97095	3.60593	2.5077	0.940841	2.29806	3.01646	2.79459	6.67771	3.79844
MAPK11	6.24248	6.66446	6.1204	6.80142	6.86934	6.04811	0	3.89026	0	5.4351	4.07612	5.36913	4.14397	2.46615	4.32831	6.87457	5.2331	5.80566	4.45262	4.73065	4.47305	5.31973	4.83707	5.60713	2.97159	3.93422	1.83949	7.62093	4.6784	4.92932	3.24005	5.09717	4.87308	5.28919	3.04165	5.44968
NFATC2	8.71398	8.74061	9.41851	9.34491	8.88922	9.3882	6.82815	8.34964	7.7799	8.59807	7.61915	7.30596	10.1873	8.296	7.98961	9.91506	9.43025	8.4197	8.98529	9.6797	10.8401	10.097	7.94757	7.91724	8.39698	8.34597	7.30651	10.2893	8.13594	8.4702	9.47581	8.94266	8.56015	8.24202	7.81947	8.90053
CD200	8.41847	7.362	7.4187	3.45872	9.31833	9.4609	6.67246	7.58606	7.74665	7.92309	6.17042	5.76342	8.42043	7.5785	5.80993	7.42011	8.66838	8.66136	8.36791	5.8768	7.68535	8.11094	8.25925	8.73288	5.98492	7.95968	7.17837	8.33224	4.6784	7.47845	6.84585	7.86067	9.00062	8.8743	8.5152	7.08801
LAMP2	8.93006	9.63182	9.46184	11.6193	8.71691	8.86274	8.78665	8.47524	8.87966	9.77684	10.4645	10.0775	9.68898	10.2911	9.99533	9.18752	9.48438	10.0876	9.78043	8.96848	9.75516	9.62619	10.3961	10.1672	10.3975	9.98482	10.515	9.89702	10.2513	10.5153	10.9251	9.67713	10.7824	10.2755	10.8582	11.3849
CD55	6.65158	4.19078	5.47689	5.51011	6.07985	5.2491	4.8185	5.03135	6.55056	5.25911	6.46257	5.84239	5.13418	5.1825	4.7973	5.98677	5.4818	4.16819	5.19782	6.19777	5.16523	5.42123	5.51666	5.9533	5.29604	6.33609	7.17837	5.17456	3.60593	4.25518	5.63694	5.45944	5.65874	6.06298	7.52918	5.54481
CT45A1	0.726705	1.44553	0	4.55973	2.03781	3.71573	0	5.46411	2.39486	2.66808	6.59619	0	0	0	1.36302	9.66796	3.64654	4.97483	4.93232	4.88159	0.76309	3.1119	2.25405	5.44148	1.19848	3.93422	2.79542	1.97095	6.94265	2.5077	1.88335	1.08839	3.84107	2.79459	7.24584	0
ITGAM	7.09743	7.44001	7.34656	7.3795	7.54475	8.00974	4.91832	8.22763	7.27306	7.16332	7.85075	10.1178	7.68542	7.0845	8.03276	7.66628	7.76214	7.4588	7.58624	7.55157	7.28561	7.2272	8.04473	7.86911	7.69773	7.95968	8.05491	8.67433	6.43437	8.39907	10.3981	7.30793	7.50416	7.09	5.93553	6.69046
IL23R	0.726705	0	0	3.45872	2.03781	0.114078	0	0	3.10401	0	0	0	0	1.52935	1.36302	6.96226	0	2.79887	3.25666	1.55007	2.91792	2.09714	3.9405	3.18409	1.19848	3.93422	1.74996	4.04567	3.60593	2.5077	0.940841	2.94664	2.48442	2.79459	5.18982	0
TNFRSF17	1.53607	3.86849	6.63623	3.45872	2.03781	1.21143	3.25068	1.90525	4.75283	5.48167	3.21085	3.7069	6.30702	6.03001	8.24334	7.53896	6.37998	1.04365	0.303187	7.72133	9.43922	7.24115	3.8105	3.97249	4.5009	5.12635	1.74996	8.99567	9.30923	9.02116	8.04855	3.18671	5.04652	4.65683	6.89292	9.36709
TREM1	0.726705	4.19078	5.23195	3.45872	2.03781	1.76466	4.62524	6.20584	0	5.73338	7.38477	9.26127	0	0.1727	6.84877	5.53161	5.84683	3.5676	4.67796	6.64036	4.11478	3.33639	6.93675	6.54974	7.58412	7.55303	5.3426	5.32323	3.60593	6.85521	10.7497	3.18671	3.40428	5.28919	9.11703	0
MUC1	6.30421	10.2551	8.89177	5.1118	7.05898	7.66974	9.77102	7.46867	8.68858	8.09397	7.85668	9.24137	9.05445	7.34085	11.149	7.5765	8.9036	6.39394	8.46682	1.55007	3.51911	6.07883	5.33945	5.71997	5.03627	10.3314	6.21358	7.70464	7.93527	10.1028	6.69364	8.81881	9.61057	11.604	8.57872	6.98151
CLEC7A	8.3322	5.97841	7.01542	3.45872	6.07985	7.77329	5.22164	7.49178	6.88196	7.27992	6.22646	8.34347	7.96523	5.65508	7.58818	8.80816	9.15871	8.13555	8.34619	8.40888	7.90703	8.50987	7.52893	7.59112	7.50553	8.70425	7.7287	8.01998	6.62439	7.65166	9.8743	7.65625	7.69868	6.33508	3.04165	6.312
IFNA8	0.726705	0	0	3.45872	2.03781	0.114078	0	0	0	1.06845	0	0	0	0	1.36302	7.55785	0	0.292049	3.25666	1.55007	0	0	0.403717	0.402519	0	3.93422	1.74996	1.97095	3.60593	2.5077	0.940841	0.481086	0.319433	2.79459	4.82097	0
TNFSF18	3.25088	0	0	3.45872	2.03781	0.114078	0	2.55844	0	6.35035	0	0	0	0.1727	1.36302	1.29348	1.52303	0.292049	3.05725	1.55007	0	0.451586	2.60718	1.92658	2.5836	3.93422	1.74996	5.458	3.60593	4.92932	9.09019	0.481086	2.12044	2.79459	3.04165	4.31264
FUT5	5.52125	5.26193	5.33497	6.93705	3.34414	5.07476	3.8142	4.63448	4.00992	0	0	0	0	0	1.36302	1.29348	0	0.292049	0.303187	1.55007	0	0.451586	0.403717	2.68821	0	3.93422	1.74996	1.97095	3.60593	2.5077	0.940841	0.481086	2.77483	3.50453	5.72706	0
CD1B	0.726705	0	0	3.45872	2.03781	0.114078	0	0	0	0	0	0	3.0875	0	1.36302	1.29348	0	0.292049	0.303187	1.55007	0	3.78026	0.403717	0.402519	0	3.93422	1.74996	3.6547	3.60593	2.5077	0.940841	1.08839	2.12044	2.79459	3.04165	0
CXCL12	9.08756	8.87025	8.31527	7.71762	9.29965	11.6455	6.51395	11.3563	10.4452	9.84189	10.3671	10.0518	9.95088	10.4356	8.55097	8.50168	11.0976	8.38841	9.7621	12.4667	11.2657	10.2103	11.2315	9.89212	8.6471	10.2613	10.4575	9.96084	3.60593	10.2783	12.4296	10.1168	9.47295	9.07323	9.78894	9.22889
SLC11A1	5.9652	7.66459	6.71475	8.71215	6.07985	5.92502	5.80769	8.34964	6.77607	6.76239	7.87433	9.87757	5.63822	4.35618	6.97212	9.4527	7.4849	6.2849	6.42723	8.52811	5.08447	4.82247	7.43279	7.04458	7.40677	8.41221	8.86957	6.78922	7.07881	8.13291	10.2738	6.5584	6.86609	7.35748	8.41435	5.05646
SAA1	5.16981	11.6845	11.8395	12.7922	8.82536	5.9505	8.94445	8.57193	7.62991	9.38494	11.2346	9.20447	6.93449	3.84023	11.5113	8.86994	6.85111	4.85787	13.6129	10.5389	8.37008	3.70175	8.34978	7.96381	7.51285	9.66987	11.3275	6.44426	9.06874	9.00528	5.63694	2.94664	6.83489	7.47467	9.45837	7.20914
IRAK1	7.47828	8.15098	8.60275	9.32031	8.95038	9.45868	9.12635	9.73485	9.25168	7.83614	10.2626	9.94957	9.23451	8.95023	9.41184	8.80816	8.13986	8.6526	8.43116	8.73064	8.98769	8.99457	9.94017	9.74876	9.42543	9.03372	9.67515	9.37364	8.89514	10.0262	10.1329	8.50636	9.88069	8.74028	10.0009	9.35402
IL10	4.1533	4.19078	5.12101	5.8219	2.03781	4.21334	3.52853	2.46812	3.7662	4.2579	3.3519	3.78894	5.24308	3.54641	3.62901	4.97958	2.88302	2.17319	3.72893	5.25789	4.95417	4.82247	4.6214	2.95735	3.93005	3.93422	1.83949	5.89815	3.60593	4.25518	7.24319	2.94664	3.70964	3.50453	5.93553	3.71908
IFNAR1	2.97537	8.13231	7.61058	8.82137	6.91914	7.59094	6.85359	6.83105	7.44186	7.5108	8.38175	7.022	7.28799	6.41917	7.62624	7.97818	7.37738	8.17276	7.6847	7.57392	8.0468	7.77459	7.71302	7.98655	7.36691	8.65038	7.77375	7.56229	8.31208	8.29841	8.03805	7.73397	7.43301	8.27471	6.42468	7.245
STAT6	11.9974	11.7689	11.0703	13.0974	11.4117	10.5033	10.0181	10.3757	9.73412	10.1954	10.6492	10.5522	10.1551	10.3814	9.77161	10.9353	10.1221	10.6493	10.1293	10.2473	10.3343	10.3472	10.8327	11.0544	10.054	11.0561	10.5575	11.0022	10.4146	10.0803	10.1574	10.5	10.3535	11.1896	11.2677	10.1855
CCL8	1.53607	2.86666	3.64924	7.06102	4.19909	5.02767	3.00036	4.93347	5.07207	6.21905	7.05407	8.03008	5.09597	0	7.05818	5.36999	4.42823	2.79887	5.14848	3.16676	6.54706	5.5833	5.43078	5.09606	5.89809	4.29587	3.36539	6.3778	5.64262	8.34962	9.99591	4.23847	5.9772	5.72735	6.78932	5.20949
IRF3	7.45125	8.41326	8.21755	10.7638	8.36824	7.54151	5.87134	5.91241	5.17566	6.36285	6.52349	6.10514	7.04892	6.14208	6.56504	8.84708	6.1769	6.91679	6.75845	7.07572	7.43966	7.33518	6.64414	6.54974	6.04677	7.66593	5.92501	8.34968	6.43437	6.85521	6.25995	6.30186	6.43805	7.52988	6.42468	7.23076
IL1RL1	3.48211	5.03942	2.65261	6.29566	5.42643	0.302621	6.13265	2.03676	4.96047	7.14173	3.80879	3.7069	4.47693	5.28371	5.25151	6.93362	7.674	5.18365	4.36894	5.01822	3.39064	4.74628	5.33945	4.08913	5.57326	5.12635	4.93011	5.00879	3.60593	4.63127	4.25145	6.13997	5.34112	7.01459	6.42468	4.60527
CCL3	7.81154	6.13671	8.52045	7.79107	6.86934	7.16	4.76587	5.6907	5.60478	9.54291	6.99075	7.29898	8.65203	5.70459	7.28926	7.87651	6.15101	6.43535	8.21456	6.25421	9.49887	8.12981	7.32979	5.89039	7.6387	6.33609	7.03773	7.90671	7.93527	8.24533	10.9323	6.71994	7.17099	6.56391	7.81947	6.312
THY1	10.1185	9.12292	8.18689	7.06102	10.9934	11.4546	8.93405	10.5846	8.32543	10.2925	7.99755	9.51436	9.26496	9.02278	9.41184	7.89148	11.3259	10.0892	11.317	7.92627	8.64108	9.25902	10.2137	10.3796	8.33635	11.7562	13.6987	10.2056	5.64262	10.9016	10.3244	10.5344	10.4975	10.8315	11.7436	9.82118
SOX2	1.53607	0.85568	2.65261	7.64022	4.93952	2.94992	3.25068	0.678751	3.10401	2.49724	2.67941	6.34099	2.5227	2.46615	5.15065	5.28184	2.60653	2.17319	3.72893	4.73065	0.76309	0.451586	2.60718	3.70644	0	6.03348	4.35023	5.17456	5.23961	4.25518	1.88335	2.29806	0.319433	3.50453	7.7659	4.77184
ATG5	6.2106	6.54245	6.76173	6.80142	6.86934	7.65432	7.92182	8.14258	8.39505	8.20918	8.43028	8.16678	8.07243	8.31605	8.36088	8.47211	8.73959	8.03138	8.51627	8.45776	8.16934	7.80307	8.20206	8.02366	7.85584	8.27655	8.89017	7.26419	8.41859	8.10338	8.62679	8.12871	7.93034	7.41727	9.35331	7.96577
CCL7	0.726705	1.86301	0	3.65412	2.03781	1.21143	1.78811	0	0	0.472395	1.37961	5.31477	0	2.21598	2.21887	4.59674	0.666633	2.51969	1.10735	5.14303	2.21019	0	4.5417	2.95735	4.01503	3.93422	2.79542	4.04567	3.60593	4.92932	6.25995	1.08839	0.88954	3.50453	4.82097	0
HLA-E	12.2447	13.8688	13.5533	12.9884	12.0937	13.148	10.9615	12.544	11.6583	12.8599	11.3904	10.914	12.6912	10.9983	11.8223	13.1696	12.8397	12.5017	12.3406	12.9387	13.1213	12.7392	11.7693	11.3391	11.9143	12.7489	11.2579	13.4769	13.6201	12.6905	13.0276	12.7289	12.0287	12.1732	10.9451	11.8842
IL22RA2	3.68136	3.67558	2.48352	6.48464	5.89311	2.16357	2.90624	0.678751	3.67487	2.30342	2.67941	0	2.92264	4.15716	4.13064	3.57782	2.60653	2.51969	3.05725	5.72533	2.21019	2.69196	0.403717	3.18409	3.13239	5.12635	1.83949	3.6547	3.60593	4.92932	0.940841	0.481086	3.22336	2.79459	7.52918	3.79844
ABL1	7.5179	7.93629	7.877	7.71762	8.65947	8.87941	8.97374	7.95786	8.15424	8.84518	8.94636	8.41304	7.74836	7.69333	8.51084	7.86138	8.44959	7.89704	7.88624	8.59519	8.06796	8.04091	8.53612	8.37909	7.43788	8.70425	9.25032	7.90671	8.13594	8.32424	8.13975	8.39711	8.1105	8.93691	8.86011	7.85875
NUP107	9.92822	9.15797	9.32149	10.4937	9.04313	8.54511	8.5982	9.3461	8.42689	9.03477	8.67481	9.29325	8.08711	9.5771	8.83722	9.33169	9.06479	8.63494	8.47184	8.6903	8.39121	8.9336	9.58762	9.36506	9.26336	8.90161	8.07304	8.58878	8.51777	8.51574	8.64766	9.08294	9.59436	9.34357	9.52438	8.64811
PLA2G6	10.236	9.14405	7.9839	8.46525	9.24212	7.64655	7.04794	6.41371	6.25189	7.11243	7.47236	6.54365	7.46331	6.54683	6.30834	8.92917	7.70991	8.52894	7.6847	8.02688	8.30918	7.70081	6.25186	6.98562	7.19545	8.1268	7.33684	8.57402	7.20323	7.33337	5.58018	7.80773	6.98455	7.63433	7.921	7.81648
DOCK9	9.95493	10.7906	9.78546	8.3239	9.58063	9.42501	9.61333	9.06913	9.29066	9.75212	7.49536	8.38364	9.0767	8.32003	9.32192	10.1879	10.1146	9.05587	9.32207	8.29244	9.38967	9.46172	8.37874	8.18306	8.29021	10.1875	8.58366	9.84877	8.25572	8.6647	7.47879	10.0443	8.44606	9.3589	7.7659	9.44161
TIGIT	4.60959	4.99876	7.5951	6.80142	4.73227	5.81839	2.90624	4.59234	4.6122	5.99656	5.23988	6.00571	8.45102	5.86561	7.21627	7.94985	8.1724	6.57159	6.42723	7.72133	9.97971	8.94643	4.83707	4.78629	6.52363	4.29587	1.74996	8.80653	7.61519	6.35146	7.58357	6.35203	5.29601	5.28919	6.67771	6.5018
TCF7	7.95314	6.34571	7.55831	5.51011	8.04844	5.32896	3.59037	5.19516	5.85414	5.80838	6.13181	9.18377	9.42185	8.11558	7.44645	7.22117	6.72519	6.82629	6.31991	8.31914	8.62689	9.23308	4.69693	3.70644	6.06682	6.79912	4.35023	10.1419	5.64262	6.92439	5.74416	6.5584	6.16454	5.00739	7.5921	4.64875
CXCL11	7.92395	5.72779	9.41851	5.1118	5.558	7.04646	3.32532	6.82651	6.32881	6.3997	6.07188	7.40034	9.69698	4.00738	7.73475	9.03408	9.59652	8.97042	6.88433	5.14303	7.57883	9.96348	4.36773	3.97249	7.90676	5.65007	3.77287	10.4023	9.06874	5.73386	8.3152	8.13589	6.65007	6.20543	7.52918	7.44322
LCN2	0.726705	0.85568	2.29196	12.2108	2.03781	0.114078	8.56201	0	0	0	10.3377	4.74482	0	4.99624	8.49035	4.07409	0	0.292049	1.76058	4.73065	0.76309	2.09714	4.96479	4.85379	6.85861	6.03348	6.75284	3.11671	4.6784	4.63127	0.940841	0.481086	2.48442	2.79459	7.46339	0.325502
BLK	0.726705	1.44553	2.80394	3.45872	2.03781	0.114078	0	0	0	0.472395	0	0	0	5.6038	2.8535	5.67694	0	0.292049	0.303187	7.25236	3.94219	6.36018	0.403717	0.402519	0.454318	3.93422	1.74996	6.44426	3.60593	5.88034	0.940841	1.08839	1.63247	2.79459	5.93553	4.25754
CCL5	9.13928	10.0967	11.3847	10.3793	7.01386	9.0002	6.20361	7.66696	7.79082	9.26857	8.2839	9.10988	11.3932	8.06908	10.6105	10.2675	9.44764	7.77331	8.79803	9.6797	12.6291	11.3673	8.15597	7.25896	9.47876	10.3314	7.21149	11.1711	11.8159	9.29375	10.8506	10.507	8.53125	8.24202	9.09547	9.59258
NCR1	3.68136	3.77526	4.79939	3.45872	2.03781	3.93575	2.45289	0.969564	1.84392	4.08767	2.44757	4.07715	3.80813	1.91313	5.67117	6.71542	5.41811	3.41035	4.28011	6.97857	6.67669	4.96375	2.89064	4.39129	3.40851	6.79912	1.74996	5.58125	5.23961	3.74509	4.63258	3.57252	3.70964	5.90491	5.18982	4.84843
FCGR2B	7.79013	7.43239	8.3979	7.71762	8.04844	7.85649	5.33436	10.1249	7.93065	8.18827	8.5559	9.92936	8.36125	7.37947	8.98368	8.11202	8.24455	8.27324	7.35571	8.04299	8.27774	7.7889	8.55146	7.30792	8.47405	8.59442	9.88984	9.399	7.70211	9.00528	12.4867	7.39426	6.49904	8.27471	9.07359	8.7263
IL17RA	7.40973	7.49221	7.42455	8.59397	7.22657	8.12049	6.60665	7.60208	7.24158	7.24659	7.09479	6.94357	7.90573	7.18386	7.35873	8.67607	7.83305	7.948	7.71042	8.04299	8.32245	8.38352	8.18904	7.94072	7.28372	8.1268	8.16044	9.58722	8.13594	7.61026	8.78584	7.5528	7.98821	8.56636	7.65239	7.44938
DUSP6	9.33682	8.38593	7.74292	7.3795	8.75854	8.99715	9.67617	9.16389	9.24177	11.8455	8.87218	9.12773	10.2733	10.3062	9.42809	7.89148	10.0548	9.51045	9.86685	10.3832	8.54626	8.80336	9.36258	9.39085	9.63795	10.4465	8.85915	7.83421	7.93527	8.74339	9.09526	10.0783	8.53125	9.29659	10.5128	8.13202
S100A7	0.726705	0	0	5.51011	2.03781	2.16357	0	3.39755	0	1.48901	1.37961	3.7069	0	0.1727	1.36302	7.26781	0	0.292049	3.8573	3.57393	2.48648	0	1.78546	3.84559	1.19848	3.93422	1.83949	4.35296	3.60593	3.74509	0.940841	0.481086	2.12044	4.65683	8.63956	3.94516
CD79A	5.57232	7.31308	9.07034	7.17517	2.03781	3.30621	3.76141	0.314125	5.50224	6.47069	6.00936	5.47206	7.15493	8.99071	8.98368	9.33717	7.46403	5.70766	4.08414	10.8878	10.4775	9.49847	4.7687	2.95735	5.7323	3.93422	3.77287	10.022	10.5729	10.4698	8.36645	4.76822	3.70964	5.28919	6.27931	9.68423
CCL14	5.16981	7.36999	5.52125	3.45872	6.39347	5.97553	5.24105	5.53256	8.60754	9.3111	6.15124	4.26087	7.87221	7.18386	6.30834	6.33224	9.31404	7.61112	8.00186	12.2874	9.04217	6.61707	7.193	6.92413	5.85263	8.90161	9.46464	7.14937	6.79228	8.93996	4.93378	8.17822	6.39592	7.68385	7.7659	6.3651
CCRL2	4.793	5.29589	6.43062	7.06102	5.1207	6.32625	4.25703	5.5101	5.2723	6.35035	6.83122	7.03887	6.32364	4.99624	5.87461	6.6465	7.39402	6.2849	5.78688	7.13704	7.22096	6.7002	5.71136	5.15076	6.30482	6.33609	7.07419	6.15782	6.21546	7.28158	9.2166	6.53688	6.0055	5.90491	8.14736	5.63406
AMBP	3.68136	0	0.506049	5.1118	4.73227	3.30621	4.73882	2.79975	1.46212	7.11981	8.82455	8.71799	0	6.61315	4.50214	6.19417	0.666633	2.51969	7.24272	3.16676	1.41893	0.451586	4.05974	5.25432	4.61419	4.29587	9.27402	3.11671	8.65482	8.34962	0.940841	4.34139	2.48442	2.79459	7.08014	3.71908
KIT	3.48211	5.42428	4.7629	5.51011	2.03781	4.92861	5.53639	3.18716	5.17566	5.63378	4.61323	4.47428	5.61138	5.82141	4.50214	5.08752	6.81035	4.73059	5.57917	6.13904	4.99892	5.37137	3.66763	3.70644	4.24352	6.33609	2.79542	1.97095	3.60593	2.94888	2.91238	5.26367	5.34112	3.50453	5.48331	4.77184
CCL17	5.03066	5.89223	4.96914	5.8219	2.03781	2.73222	3.32532	4.17357	3.93317	4.31045	3.48038	0	5.85962	2.67928	4.7973	7.0179	6.07045	5.67346	4.45262	4.37111	5.38348	7.52954	2.25405	3.70644	4.17131	6.9847	1.74996	9.30377	7.07881	5.73386	3.50689	6.32716	3.84107	4.19279	5.48331	3.71908
CLEC6A	0.726705	0	0.506049	4.55973	2.03781	1.21143	2.6973	0	0	2.30342	2.44757	0	3.0875	2.21598	2.8535	7.09752	3.21829	3.03269	2.82578	3.57393	0	3.85473	3.33082	3.97249	3.64018	4.29587	4.57045	4.04567	6.62439	2.5077	4.09819	4.23847	2.77483	4.65683	7.46339	3.54591
CREBBP	3.85639	5.48442	4.68703	7.06102	2.03781	5.51118	4.59539	4.54893	4.5102	4.54784	4.82165	5.1995	5.09597	4.99624	4.92494	4.59674	4.42823	5.36603	5.14848	6.01387	4.99892	5.18191	5.08212	5.15076	5.26167	6.58611	6.0765	6.07634	3.7474	5.57081	4.09819	5.82177	5.38486	5.90491	6.55674	5.08839
CTSH	9.30697	8.91465	9.25408	6.65171	9.04313	9.59817	12.2012	9.98436	10.1125	10.4145	10.3044	11.7815	11.3942	10.418	11.0683	9.76463	11.3868	10.2282	10.4564	9.3054	11	10.7436	10.2185	9.98725	11.5784	9.7743	11.6926	10.3685	10.6731	10.8131	13.0691	10.4273	10.8218	11.1194	9.35331	9.64853
ITGAL	9.56513	9.68726	10.4265	9.16318	6.32122	8.6692	4.79243	6.65288	6.88196	7.91038	7.2197	7.31983	10.5762	7.88805	8.90071	10.1164	9.11419	8.16046	8.55465	9.89909	11.1971	10.348	7.04188	6.7754	8.18869	8.5362	6.50826	11.2615	9.44143	8.93996	9.78295	8.62841	8.037	6.66601	7.65239	8.31858
FCER2	0.726705	1.86301	1.49107	5.8219	5.1207	1.21143	1.28858	0	0	2.95891	4.15525	3.61991	2.5227	6.67656	4.50214	2.81525	2.26418	1.71625	3.43183	7.45856	4.65185	5.5833	1.78546	3.55243	2.7906	5.65007	1.74996	7.53205	3.60593	6.44859	3.732	2.6585	2.48442	4.65683	6.11764	1.80212
NFATC4	7.19842	6.29623	5.09189	6.65171	7.63692	8.37683	4.94223	5.57645	6.40184	6.59241	5.87555	5.00724	5.55617	4.87172	3.62901	8.21081	7.4745	6.74629	7.44014	6.25421	7.73911	6.75954	6.20088	6.62895	4.17131	7.86825	9.3429	7.33596	5.64262	6.70602	5.25712	7.418	6.94126	7.35748	7.52918	7.08801
AMICA1	9.17276	9.48682	9.54746	8.85601	8.86402	9.55731	6.76921	7.23873	8.35147	8.99117	7.86847	8.02162	9.44484	8.7318	9.25669	9.91872	10.2526	8.8569	8.76158	10.066	10.6418	9.77502	8.15597	8.27827	8.7026	10.0897	8.68145	9.84877	7.61519	8.49315	10.7384	8.51739	8.35552	8.42789	8.63956	8.24965
PSMB7	10.4627	9.3899	9.64466	10.8693	10.1488	10.2589	11.0909	10.5221	10.9987	10.9684	11.2017	11.6311	10.2765	9.90159	10.7289	8.73536	10.3232	9.65986	9.35506	9.56725	9.94867	10.4072	11.3764	11.304	11.1449	10.6524	11.2439	9.08169	10.6945	10.2381	10.5517	10.5573	11.0605	10.52	9.27877	10.1117
MS4A2	0.726705	4.32841	2.29196	5.8219	3.34414	2.16357	5.1618	2.2685	0.118667	5.02757	2.67941	2.79607	1.05313	5.77581	5.25151	6.68137	6.65326	4.73059	3.43183	2.5974	4.53515	4.44261	4.16987	4.19704	0.454318	3.93422	4.09024	4.35296	5.23961	4.25518	0.940841	3.39247	5.34112	2.79459	6.11764	4.25754
C8G	4.50832	4.26124	4.28546	7.99135	5.78982	4.12661	3.00036	2.55844	3.36001	2.49724	3.90351	8.28459	2.27163	2.67928	5.0422	6.24168	2.88302	4.26324	4.74587	5.55607	3.39064	3.99303	3.50903	4.56247	2.97159	6.33609	4.93011	4.60615	6.94265	4.63127	1.88335	3.73256	3.22336	2.79459	5.93553	3.34909
IL4	1.53607	4.19078	0	3.65412	5.28165	2.47574	3.64966	0.314125	3.7662	2.95891	1.37961	0.675084	2.27163	1.00494	5.15065	5.08752	2.26418	4.16819	2.82578	2.5974	0.76309	1.49727	0.403717	1.31017	0	3.93422	1.83949	4.04567	3.7474	2.94888	0.940841	2.29806	1.63247	2.79459	6.55674	3.45085
REL	6.72111	7.795	8.15908	6.80142	7.14521	8.06326	6.87238	7.23188	7.55504	7.81356	7.35993	7.11241	8.15372	7.90404	7.94513	9.16305	8.79287	7.13356	7.02765	8.3964	7.52629	8.34206	7.39927	7.19532	7.37497	7.77063	7.50656	9.10242	8.46903	7.73104	8.15925	7.78051	7.60006	7.35748	8.18866	6.57124
TNFSF4	6.33411	5.84712	6.29666	6.48464	6.16488	5.9505	5.09936	9.87106	5.47542	5.99656	5.47397	6.64626	5.83663	6.3586	6.78289	7.55785	6.79372	5.63843	5.54144	6.76212	7.23973	6.74003	5.59772	5.7557	6.00583	6.33609	6.21358	8.31458	6.79228	6.44859	8.07959	5.85694	5.82674	4.65683	7.87113	6.8757
CD40LG	4.70421	6.39355	6.79825	7.28095	6.76427	4.44604	3.76141	2.72371	4.21836	5.78999	4.7723	2.94665	7.7545	5.34744	5.87461	6.7812	6.59684	6.30738	6.54629	5.72533	6.71743	7.07977	4.27219	3.18409	4.37794	5.12635	4.57045	8.14513	6.79228	6.70602	5.10449	6.60051	5.38486	6.06298	6.67771	4.84843
HLA-DRB3	14.1373	16.4088	14.9704	16.6782	12.4079	12.9666	8.62984	11.6932	11.2849	12.433	10.6389	11.9327	13.6783	11.4035	12.1052	16.0258	13.4449	12.6136	12.6449	12.5409	13.544	13.1164	12.8244	12.0674	11.7678	12.4706	11.551	15.1453	14.7269	13.2444	14.1231	12.3532	12.24	12.8921	10.9391	12.8687
IL12RB1	5.66933	6.88131	6.94389	8.16719	6.65094	7.52465	3.91431	4.45799	4.45637	5.11881	5.64822	5.04112	7.46331	5.28371	6.88061	8.43171	6.02841	5.70766	6.38525	7.1067	7.87737	7.17729	4.7687	4.08913	5.62824	6.79912	1.83949	8.79384	3.7474	5.88034	6.93908	5.59059	5.29601	5.72735	7.7659	6.17
CREB5	8.95433	8.55323	8.42151	9.9368	9.55723	7.60705	9.10268	7.97641	7.64202	8.86068	9.69194	6.1524	7.52931	9.93309	7.68152	8.73536	8.61731	9.39975	8.54991	7.76082	5.38348	8.40536	7.08469	7.84443	9.03061	8.1268	7.30651	7.18867	9.30923	8.39907	7.29702	8.0243	8.48175	9.05453	9.11703	8.32864
CD276	9.043	9.62014	9.37988	10.8778	9.57288	10.5716	11.0522	9.93674	9.74679	8.85406	10.327	10.0075	9.23671	9.24194	9.92454	8.37958	9.76917	9.70923	10.029	8.40888	9.1577	9.06095	10.5156	10.2081	9.28277	9.15473	9.40863	9.55751	9.10109	9.9944	10.0254	9.38654	9.58969	9.97087	10.0465	10.1865
MAPK8	7.55646	7.32957	7.0983	9.0777	8.15619	7.93515	8.39228	7.72418	8.15424	8.38181	8.8545	7.73643	7.61286	7.8773	8.08835	6.96226	7.9465	7.6556	8.30176	7.96059	7.39849	7.76978	7.60932	7.53052	7.00083	8.20362	7.60953	7.26419	7.5227	7.47845	7.4474	7.71493	7.82314	7.68385	8.41435	7.86798
ITGA5	8.25615	9.84613	9.22755	7.17517	9.11967	10.6111	9.54372	10.0235	9.2576	9.64236	8.85154	10.4432	9.79861	9.21443	9.94351	8.19882	10.5878	10.3442	10.6226	7.83671	8.99323	9.29289	10.2934	9.47633	9.61941	11.0767	9.59585	9.23034	7.61519	9.35767	10.7351	10.4832	10.4325	11.3782	9.17982	10.1529
MAP4K2	7.45125	7.49221	7.05369	7.92763	7.93198	7.40077	6.46527	6.64259	6.55056	6.10467	6.11211	5.9533	7.50034	6.8516	5.87461	7.90629	7.40502	7.32198	7.33381	8.96003	7.75224	7.83101	5.97678	6.58989	6.12533	8.20362	7.00032	8.22291	7.70211	7.22786	6.66663	7.42973	6.30777	6.33508	6.55674	6.93836
TXNIP	13.908	14.912	13.9745	14.6393	13.2304	12.6352	12.2394	12.3331	12.8901	14.2582	12.1341	10.6357	12.0548	11.6751	12.1597	15.3151	14.4042	12.4959	13.2429	14.0041	12.3451	12.8663	11.5796	11.3968	12.0451	13.6946	14.0457	13.3542	13.2116	12.3108	13.1272	13.3623	12.2011	12.7927	10.6669	12.4549
CREB1	8.08208	8.45895	8.21079	7.79107	9.57288	9.21248	8.98961	8.90022	9.10194	8.98915	8.89829	8.2121	8.84868	8.71075	8.27962	8.6499	8.89583	8.95981	8.95691	9.3253	9.39386	9.00482	8.36723	8.14315	8.52926	9.07519	8.73937	9.10242	8.07211	8.34962	9.11037	9.08665	8.57439	8.91634	9.15919	8.78837
MAP3K1	8.65598	7.87582	8.0908	6.93705	9.6338	8.80107	10.6869	8.20508	9.09975	8.2332	9.18427	8.55756	9.36274	9.79562	8.93902	8.05996	9.33719	9.30239	9.40581	10.0261	9.23222	9.25902	8.3022	8.89387	8.68001	9.26638	9.01735	8.86834	8.61057	8.93996	9.09019	8.92205	8.28801	8.56636	9.44138	8.18467
IL18	6.24248	8.4055	9.02484	9.43932	7.41191	7.84295	9.00955	7.89425	7.61155	7.06733	7.01217	6.43317	8.99859	7.95095	7.16547	8.59609	8.36766	7.53697	7.7357	8.89939	9.22046	8.77248	9.07828	9.45475	8.14222	7.43054	8.96004	8.54403	9.28127	9.06777	9.77348	8.17125	8.21112	8.13926	7.5921	7.21638
CX3CR1	7.13189	7.15552	7.17667	6.65171	8.59964	10.2228	5.31617	7.25908	10.1437	8.48829	7.63304	5.16919	9.06685	6.6641	7.08576	7.39931	8.7718	9.6445	10.2657	8.09026	5.65919	8.10714	7.79265	6.9552	7.21354	9.66987	6.92245	7.33596	6.62439	6.5396	6.02498	7.21611	10.3145	8.33795	6.55674	7.52133
PVR	8.63811	8.83891	9.6117	9.7468	8.799	9.2993	9.89871	7.61265	7.56779	7.52755	8.06571	8.55463	7.69823	8.80457	10.1985	7.92096	7.68757	8.12926	7.64967	7.72133	6.99658	7.44168	10.5117	10.2494	8.69618	9.55729	9.07246	7.67728	7.07881	7.91225	7.26136	8.03969	9.66036	9.05453	9.02881	9.02743
MAPK14	10.5998	10.7048	10.1755	11.5256	9.656	9.82168	9.67617	9.78248	9.75517	9.68279	9.06126	9.22672	9.32813	9.90292	9.79268	10.206	9.79448	9.61777	9.588	10.1428	9.64858	9.40089	9.58265	9.59204	9.41569	9.7743	10.1166	10.1065	9.94762	9.48907	9.95743	9.50213	9.3208	9.34357	9.77545	9.98705
MASP1	10.1712	6.03983	6.17696	6.07814	9.06542	1.21143	1.28858	0	4.66062	8.35391	5.27574	1.64381	0	4.53105	8.72768	7.79923	6.57754	7.57452	6.8384	4.88159	0	1.82816	0.403717	0.402519	2.34184	8.04566	7.50656	1.97095	3.60593	2.94888	0.940841	6.42415	4.52769	6.06298	7.08014	7.22359
BAGE	0.726705	3.03699	1.49107	6.48464	5.1207	0.114078	2.31318	0	0	0	0.723327	0	0	1.00494	3.29275	6.61076	1.52303	4.59098	2.20859	5.36428	0	0	0.403717	3.70644	2.34184	3.93422	1.74996	3.6547	6.62439	2.5077	0.940841	0.481086	3.56502	2.79459	7.65239	0.998444
CYFIP2	8.30226	9.50689	9.71081	7.86097	9.00904	7.63873	8.70339	8.07724	9.23379	9.49263	9.88132	6.42036	9.12493	8.7701	8.93143	8.83164	9.19875	9.75493	9.14788	9.26477	9.47134	9.60747	7.88435	7.49924	10.2007	8.99101	10.1596	8.88039	9.79779	8.7624	7.82253	9.21757	10.3713	10.2755	9.25952	8.01644
IL13	2.97537	4.3926	1.49107	5.8219	4.49017	0.302621	2.80555	1.59967	2.39486	0	0	0	1.58155	1.91313	4.65725	6.28767	0.666633	2.17319	3.58802	3.57393	0	2.09714	2.25405	2.68821	3.52899	3.93422	2.79542	4.60615	6.43437	4.92932	0.940841	3.18671	2.48442	5.28919	6.42468	3.23959
SPINK5	8.62608	4.26124	2.29196	9.24388	7.88263	2.73222	0	0	0.118667	6.96449	7.16339	9.02989	1.96746	1.52935	4.65725	7.78327	5.62031	7.62908	3.43183	5.25789	0	3.70175	4.5417	4.39129	0	6.03348	5.45749	5.32323	6.79228	2.94888	2.48773	3.87662	4.17588	5.72735	6.27931	4.01328
FCGR2A	10.7721	10.1499	10.3783	9.9368	9.39952	11.1627	8.24865	11.0438	10.1104	9.43905	9.01692	11.7253	10.3923	8.15619	10.572	9.15066	10.878	9.38397	9.15101	9.07415	10.7005	9.34871	10.8317	9.98537	9.49365	10.8325	10.5381	10.7232	8.96711	11.1884	13.1371	10.2285	10.4799	10.4502	9.05137	10.0007
VEGFR3	9.70328	9.46646	7.9918	7.17517	9.364	9.01537	6.80877	6.69828	7.09072	8.75799	6.13181	5.39556	7.47824	6.93694	6.91176	8.89986	8.91326	7.94083	9.01999	8.3964	6.79562	7.32866	6.68181	6.50845	5.19038	9.61468	6.92245	7.30052	5.64262	7.33337	4.74012	9.13759	7.90052	9.19778	8.14736	7.99133
NFATC3	8.41847	7.765	7.95992	6.80142	8.914	8.45455	7.45353	8.48103	8.44428	8.75799	8.24824	8.07165	9.04696	8.30405	8.08835	8.52106	8.99374	8.47038	8.65079	8.76988	9.84676	9.13937	7.82667	7.90933	8.73428	9.52772	8.49229	8.95066	8.19708	8.4702	9.14503	9.11961	8.48677	8.93691	8.41435	8.46259
CFI	10.7278	11.9092	11.2728	13.1437	9.32758	9.84224	9.71399	10.9523	10.5201	9.67655	10.8706	9.37022	10.2076	10.1077	10.7528	10.2647	10.5714	10.9374	10.8879	8.94296	7.51862	8.49248	10.3294	10.3609	11.5797	9.7743	11.778	8.26028	12.5458	9.93696	8.10998	9.63723	10.3187	12.3789	9.33503	9.74434
DMBT1	3.68136	3.18932	3.64924	5.8219	4.73227	1.76466	1.55986	1.90525	2.60738	3.74992	3.7074	4.57021	3.0875	2.86494	5.59644	1.29348	3.57046	3.5676	3.05725	1.64323	0	0	2.25405	2.68821	3.13239	4.29587	2.79542	2.24908	7.20323	4.92932	1.88335	1.08839	4.44745	4.19279	4.82097	5.85434
BCL2	11.8507	10.0302	9.96583	12.1422	11.0971	8.35315	7.29543	8.86304	7.22557	9.53879	8.22551	5.9533	8.58119	8.15173	8.90071	10.6941	8.9171	9.55105	8.87587	8.83609	8.06796	8.41154	7.46556	7.91724	7.13977	9.79927	9.25032	9.23034	8.25572	7.73104	7.79785	9.2707	7.71591	9.24803	8.01584	8.43492
IFNG	2.97537	4.513	5.76212	6.29566	4.19909	4.76597	3.17197	2.46812	3.47277	3.89463	3.7074	4.14102	7.63301	3.74878	6.30834	6.7812	4.90169	3.83847	3.58802	5.14303	8.04146	5.89697	0.403717	4.19704	4.61419	3.93422	1.74996	5.98999	5.64262	4.25518	4.51638	4.69236	4.8103	5.00739	6.98956	5.7181
KLRD1	3.85639	4.45406	5.38384	7.3795	5.558	5.2491	3.96187	4.89932	4.75283	6.20524	5.20311	4.14102	6.56653	5.07365	6.64137	4.73595	5.2331	3.83847	5.2917	8.05892	5.86662	5.53882	4.69693	4.641	4.90882	6.03348	4.57045	5.17456	5.23961	4.63127	4.09819	5.82177	4.74467	5.28919	7.24584	5.08839
TBX21	5.80363	5.42428	6.38334	4.55973	5.78982	4.51595	3.39628	3.12939	4.70746	6.01251	4.30158	3.7069	7.35423	4.00738	6.10771	6.87457	5.87872	5.32255	5.84996	7.79926	7.8532	7.14798	3.66763	3.37998	4.95257	8.04566	1.83949	7.26419	5.95729	5.73386	6.02498	6.40051	4.99099	5.90491	7.71026	5.54481
EPCAM	9.41584	8.20113	6.91092	9.24388	7.95603	4.51595	10.5241	6.98147	8.75698	8.41519	8.59546	5.59118	8.21294	8.8074	10.5123	6.57412	6.53814	7.68165	8.26172	5.64318	0.76309	6.82583	6.3011	7.38979	9.86668	7.66593	8.10864	2.24908	9.53911	8.55989	0.940841	7.07389	8.33337	8.13926	8.26788	9.67769
CD34	6.85088	8.82444	7.19733	7.06102	7.93198	8.02181	4.9889	4.88193	6.25189	7.74362	5.23988	3.20755	6.30702	4.91443	6.39908	8.31442	7.41593	7.19513	7.8787	5.80305	6.24659	6.86238	6.64414	6.7754	4.55865	9.11551	5.66299	6.78922	5.23961	6.13504	2.91238	8.10697	5.42731	8.59253	6.67771	7.52133
CD4	8.09086	9.51232	9.87686	9.26981	7.51267	9.86083	6.36269	9.17285	8.15424	8.9316	8.89253	8.01311	9.8569	8.2299	8.66507	8.74363	9.78924	8.69158	9.03024	10.9253	10.1605	10.1799	8.88594	8.4999	9.04331	8.90161	9.09925	9.90294	8.56492	9.75902	11.1526	9.21757	9.37332	8.17434	8.01584	8.72121
TNFRSF10B	9.12225	8.22336	9.0035	9.72822	8.799	8.18629	8.44763	8.06381	7.48283	7.62414	6.44692	8.62333	8.03757	8.1247	7.8678	9.21753	8.69102	8.2959	8.00879	7.40971	7.21149	7.82176	9.0712	8.68735	7.19545	7.77063	7.65839	7.70464	8.89514	8.07323	7.49423	7.9851	8.41475	9.59724	9.05137	8.87101
PAX5	0.726705	0.85568	3.47974	3.45872	2.03781	0.114078	0	0.678751	0	1.48901	1.82903	0	0	5.82141	1.36302	5.36999	2.05676	0.292049	2.20859	7.13704	5.91413	6.55142	1.08704	1.31017	3.64018	5.65007	1.74996	7.10897	3.7474	7.28158	1.88335	1.81646	3.01646	3.50453	6.78932	3.71908
TAPBP	13.0598	13.9092	13.1985	14.2104	11.2484	11.2201	9.75507	11.129	10.4556	10.4339	10.1834	10.4838	11.6599	11.021	10.7135	12.3615	11.134	11.8076	11.3583	10.664	11.4568	11.8685	10.9646	11.1464	11.0227	11.6297	10.8	12.7143	13.0282	11.5199	11.4486	11.588	11.5605	11.2566	11.0441	11.2825
CXCL1	5.03066	6.11785	7.57419	6.80142	7.41191	6.38348	3.39628	9.9813	8.41282	6.57103	7.72021	9.33992	6.1666	8.88193	4.7973	9.14442	7.79594	8.28461	11.0495	10.5837	3.7461	4.74628	11.2164	11.5811	8.30716	6.03348	7.36655	5.17456	4.6784	7.56765	6.02498	4.23847	6.47899	10.1401	11.2532	8.43492
C2	5.66933	10.1603	9.23756	9.32031	5.89311	9.24886	4.21839	8.09433	7.09953	7.05198	7.11472	8.5951	8.58119	6.67656	8.53104	9.35888	9.01722	5.92675	9.09026	8.8726	9.6867	8.49539	7.60932	7.37838	7.88435	8.20362	7.24386	9.9665	8.65482	9.0524	10.952	9.06426	8.71811	8.69269	8.26788	10.0941
FYN	9.82672	10.6776	10.0354	9.52793	9.89873	10.0539	8.62246	8.95944	8.03074	9.76394	7.35993	7.77217	9.82367	8.88998	8.79607	10.5878	9.68261	8.81829	8.9888	10.07	10.866	9.78696	8.08745	7.48867	7.49077	10.4306	7.24386	10.7758	8.13594	9.12767	9.09526	9.61429	7.97396	9.24803	7.7659	9.34413
BIRC5	5.3562	6.77695	7.63097	8.46525	6.65094	7.59094	8.07838	8.47089	5.65344	4.78916	7.51048	9.01292	6.69989	8.49907	7.75207	6.813	5.30529	5.18365	6.38525	5.72533	6.0047	7.23419	8.21497	8.36759	7.71688	5.12635	7.00032	7.02461	7.20323	7.17205	5.63694	6.60051	6.5383	6.33508	7.9692	8.11274
ADA	3.68136	7.34588	6.16303	5.8219	5.67856	7.16	6.72164	7.09523	6.17064	6.72416	5.82804	7.22722	7.02878	6.94726	7.13939	6.99035	7.24903	6.43535	7.15801	6.80053	8.4925	7.67535	7.31787	7.30792	7.48333	7.1491	7.03773	8.24171	7.78409	7.87779	7.2793	6.71994	6.85057	7.16166	4.32417	7.0068
CD7	6.27367	6.51387	7.74292	6.80142	4.19909	5.47653	3.25068	3.62359	2.60738	3.82409	2.1712	4.90056	6.69989	5.25076	6.10771	6.9044	4.66613	3.95695	4.36894	6.80053	8.48858	7.44168	4.36773	4.19704	4.71923	5.12635	3.77287	7.97573	3.60593	5.17621	4.93378	5.45944	2.48442	5.28919	5.93553	5.44968
CTCFL	0.726705	0	0	3.45872	2.59669	0.114078	1.55986	0	1.46212	0	2.67941	0	0	0	1.36302	5.80895	0	2.51969	0.303187	1.55007	0	0	0.403717	0.402519	0	3.93422	1.83949	1.97095	3.60593	2.5077	0.940841	0.481086	0.88954	2.79459	7.08014	2.31522
CTAGE1	0.726705	0.85568	0	5.1118	4.19909	0.114078	1.78811	0	0.118667	0	1.82903	0	0	0	1.36302	6.28767	0	0.292049	3.05725	5.46336	0	0	0.403717	0.402519	0	3.93422	2.79542	2.24908	3.60593	2.94888	0.940841	0.481086	2.48442	2.79459	6.42468	2.08137
NFATC1	6.65158	6.01964	6.13475	6.65171	7.26559	7.63873	6.38903	7.63877	5.93509	6.97267	6.3826	5.36913	6.90164	5.88722	6.97212	7.24468	7.30879	7.35473	7.27756	7.99412	8.0468	7.70585	6.50398	6.18062	5.7323	6.9847	7.10976	7.80921	7.07881	7.47845	7.58357	7.02834	6.66789	7.29512	7.39446	6.45357
MAGEC1	0.726705	0.85568	0	4.55973	2.03781	0.114078	1.78811	2.2685	0	0.472395	5.92154	0	0	0	3.29275	5.08752	0	0.292049	2.82578	1.55007	0	0	0.403717	1.92658	0	3.93422	1.74996	2.24908	3.60593	2.94888	0.940841	0.481086	0.319433	2.79459	4.32417	0
CCL22	0.726705	3.56851	3.80091	3.45872	4.49017	3.45601	1.98514	0.314125	2.60738	0	3.3519	2.79607	4.93213	2.21598	4.50214	5.08752	5.32857	5.5657	4.93232	5.25789	5.20398	6.48264	3.12746	1.31017	4.01503	5.65007	2.79542	8.20385	5.95729	6.13504	4.63258	4.6123	3.40428	4.19279	4.82097	0.998444
TP53	8.99233	7.61164	8.19718	7.86097	8.50498	9.03336	9.98973	9.30918	8.86939	9.03086	8.71128	9.80672	9.45996	9.8197	9.55684	7.29058	8.8033	8.7665	9.02342	8.60608	8.83561	9.12816	9.05694	9.13681	9.47876	9.26638	8.79505	8.54403	9.63059	9.47761	9.34565	9.62962	9.12835	9.7091	9.50816	8.12049
PLA2G1B	0.726705	2.45041	3.28763	3.45872	2.59669	0.114078	0.95419	0	2.95668	1.06845	3.3519	0	0	0.1727	1.36302	4.73595	2.05676	0.292049	1.76058	3.57393	0	2.51958	0.403717	0.402519	2.7906	3.93422	1.74996	1.97095	3.60593	2.5077	0.940841	3.39247	5.34112	2.79459	6.67771	3.63509
FEZ1	6.07552	7.20998	5.70557	7.17517	7.66638	8.50699	6.56875	8.0168	7.88043	7.52199	6.73146	6.32733	6.79835	6.3586	6.16055	6.813	7.72314	6.23887	7.6585	7.89111	7.58618	7.6442	7.32979	7.11506	5.75718	7.43054	7.00032	7.18867	3.7474	7.76915	7.47879	7.71493	7.30225	7.16166	8.48236	6.72134
SEMG1	0.726705	1.44553	0	4.55973	3.34414	2.73222	0	0.678751	1.46212	2.66808	0	1.95941	2.73649	2.21598	5.0422	6.7812	0.666633	1.71625	2.54994	3.57393	0	0	0.403717	1.31017	0.454318	3.93422	3.77287	1.97095	4.6784	3.74509	0.940841	1.81646	1.63247	2.79459	4.82097	2.08137
POU2F2	5.52125	5.67714	6.60566	4.55973	5.42643	6.97379	3.64966	4.82848	5.60478	6.41178	6.33241	5.72225	7.26234	6.46299	7.16547	8.07315	7.26722	6.77882	6.82276	8.20923	7.5415	7.53522	6.1747	5.68333	5.65497	5.12635	5.45749	8.40078	5.64262	7.69189	7.84679	5.78572	6.97026	6.20543	5.93553	7.51547
PSMB9	11.1475	10.2965	10.9537	10.9111	10.0006	10.6358	8.09714	10.588	9.9221	10.1893	8.79397	10.5449	11.9476	10.3699	10.497	10.5292	11.1915	10.5036	10.3182	10.3544	11.1333	11.0192	9.91469	9.58956	10.3328	10.1098	8.25877	10.9856	11.5074	9.64067	10.5275	10.861	10.0617	9.03558	10.1651	9.91431
TARP	5.66933	5.99917	6.95201	5.51011	5.89311	4.76597	3.46392	3.9582	2.79258	6.58176	5.44277	4.93701	6.22087	5.77581	7.03006	7.87651	6.77689	6.09123	6.82276	8.43353	8.76933	8.27585	5.55776	4.85379	6.10609	7.1491	4.93011	8.6034	7.61519	5.88034	7.56906	6.62112	5.54766	5.90491	7.5921	5.87279
PNMA1	8.49986	7.98394	7.9839	9.13524	8.29469	7.80854	8.39662	7.27248	7.73539	7.582	7.4011	8.12396	7.92765	7.25206	8.7708	7.46083	7.44817	7.35473	7.44014	7.89111	8.0732	8.2206	8.17591	7.71428	7.8956	8.34597	7.42419	8.22291	8.61057	7.69189	8.52522	7.99302	7.81516	8.95719	7.24584	8.29141
BTK	5.88667	7.49952	7.14157	6.48464	6.24517	7.38217	4.43611	6.51305	6.03029	5.73338	5.92154	6.00571	7.26234	6.3586	6.84877	7.50042	7.19938	6.03846	6.29745	8.12094	7.06132	6.74982	5.59772	5.9533	5.48664	5.65007	5.92501	7.78377	4.6784	6.70602	8.03805	5.89127	6.16454	5.72735	7.5921	7.14985
ICAM2	8.22458	6.48472	6.29666	5.1118	8.11405	8.09787	5.92032	6.48454	7.13423	8.32865	7.8024	9.69678	7.61286	7.13955	6.81621	6.99035	8.78448	7.99722	8.47184	10.5587	8.54626	8.18135	7.4217	7.00059	6.35458	9.33629	8.51899	8.33224	7.20323	7.47845	7.04773	8.60274	6.9987	8.85281	8.18866	8.23546
CD99	12.2964	12.7946	11.954	12.7944	12.5401	12.6032	10.6278	11.461	10.5796	10.9416	10.581	11.1907	11.1227	10.043	11.295	11.7049	11.516	11.2496	11.2673	11.7681	11.4548	11.6257	11.649	11.1464	10.3846	11.7305	11.6614	12.6533	11.0744	12.0339	12.67	11.4997	12.1969	12.6285	10.331	11.8708
MR1	0.726705	5.75246	5.62654	3.45872	5.78982	6.5758	6.52982	7.10275	7.26525	6.86258	7.0015	7.72084	7.14561	6.70116	5.74222	7.5765	6.79372	6.62625	7.30032	6.64036	7.31245	6.7788	6.54543	6.74016	7.04191	7.29667	7.55896	6.88803	8.31208	7.65166	7.88244	6.5584	7.15844	7.09	7.81947	5.92677
HLA-G	8.92516	9.8618	10.0712	9.61141	8.9975	10.5342	10.5516	11.6612	10.7424	11.0734	9.09927	10.5791	12.1874	10.5576	10.7224	9.87796	11.8972	11.1957	11.677	10.2782	11.2542	9.36631	9.5397	9.47365	11.1873	10.8203	10.3238	9.65894	11.7409	10.2914	11.4286	11.2596	10.5833	10.1401	9.50816	10.4341
TNFRSF1B	8.96393	9.99569	10.0015	10.242	8.17681	9.06868	6.09047	8.19456	7.79082	8.6086	7.94284	9.24319	9.21904	7.35642	8.24334	9.715	9.25906	8.20903	8.42599	9.8265	9.97131	9.37741	9.09583	8.32064	7.71053	9.19292	8.1773	10.2573	9.00179	9.29375	9.88019	8.5607	8.07755	7.82297	8.44875	8.49869
HLA-DRB4	2.97537	3.32709	10.7637	9.7468	5.1207	11.3388	7.56938	10.2627	3.10401	3.20084	9.86376	9.69678	0	1.52935	4.13064	4.59674	0	10.7816	11.2659	11.2967	11.5866	11.4975	2.89064	3.97249	11.5466	12.065	4.57045	5.00879	5.64262	4.25518	13.9055	12.1351	12.0484	2.79459	6.27931	2.99201
OSM	4.95571	4.32841	4.4321	7.47174	5.78982	4.92861	4.4694	4.38581	3.93317	4.2579	4.49652	2.43756	2.92264	0.1727	3.90152	4.2701	2.05676	2.51969	2.82578	1.64323	4.26892	1.06716	5.08212	3.37998	3.40851	5.65007	1.83949	6.15782	3.60593	4.63127	6.02498	2.6585	2.77483	2.79459	7.52918	4.01328
IL24	0.726705	2.1864	0	6.48464	2.03781	1.76466	3.32532	0	2.95668	0.472395	0	0	0	1.52935	3.29275	6.6465	1.81444	3.70938	4.08414	4.73065	2.21019	0	3.12746	2.68821	2.05125	6.58611	1.74996	3.11671	3.60593	3.74509	4.09819	3.18671	3.56502	2.79459	6.11764	0
ARG2	3.48211	3.45284	5.38384	7.17517	6.39347	4.92861	7.09136	5.03135	4.92126	6.37524	6.00936	2.43756	2.92264	3.31095	6.74879	6.68137	7.69655	7.29973	8.04294	4.73065	3.7461	6.33439	5.02465	4.19704	4.09529	5.65007	4.35023	3.11671	9.53911	6.5396	5.02166	5.50449	3.96151	4.65683	8.98259	10.8082
MERTK	8.78064	9.21456	8.89177	6.48464	8.55309	9.18323	7.5026	9.97977	9.9283	8.99318	8.43028	9.57921	9.22126	7.83901	8.52098	10.633	9.85686	8.87582	9.0438	10.9012	9.65209	8.81972	8.74181	8.44076	9.12205	9.66987	10.7945	7.99803	8.31208	9.12767	11.1019	9.61172	8.62998	8.42789	8.34297	8.76633
MX1	9.98115	10.8968	10.871	11.9552	9.67061	10.2175	6.3977	10.3593	8.95196	9.65385	9.62922	10.2594	9.79861	8.23833	8.04686	10.6129	10.113	10.7011	10.3662	9.9682	9.76976	10.0979	9.27287	8.88986	8.51474	9.74889	8.45129	10.2056	10.0833	8.72411	9.94625	10.1096	8.91743	8.85281	8.95891	9.10558
CD68	8.58315	12.1215	11.4439	11.118	9.14082	9.98157	8.56008	9.48285	8.65611	9.1219	9.89723	10.2294	10.1997	9.18856	10.0383	10.1909	9.93194	9.9497	10.2453	10.7934	11.8429	10.577	10.2595	9.8074	11.5626	10.2613	11.0966	10.4271	10.5958	11.5585	12.9073	10.3599	11.0478	11.4622	10.2937	9.96894
TNFRSF12A	6.78745	7.68396	7.34656	10.7269	6.70871	6.62408	6.28066	5.94626	6.6378	5.23212	8.04508	6.38122	7.02878	7.62425	7.68152	6.87457	5.60132	6.32951	6.05128	4.88159	5.20398	6.19803	9.31842	9.39085	9.40786	8.34597	8.05491	7.78377	9.44143	8.16184	7.18728	7.11805	7.77463	8.42789	8.18866	6.28469
HAVCR2	5.03066	7.97873	9.76946	6.80142	6.65094	8.51128	5.09936	8.61334	7.90575	9.2485	8.4183	8.10005	9.00376	7.2931	8.08835	8.22269	9.6961	7.99029	8.22054	8.88158	9.60401	8.8789	7.99323	7.60097	8.07454	8.99101	9.16835	7.22693	8.51777	8.39907	10.5086	9.50213	9.71064	8.06645	6.67771	8.04113
IFNAR2	9.60553	9.84899	9.90957	9.87057	10.1118	10.0597	8.96356	9.64623	9.76073	9.14378	8.5812	10.1903	10.2054	9.71335	10.0312	10.453	10.4096	9.78327	10.1561	10.2156	10.3752	9.91863	9.92061	9.70602	9.01522	9.64254	9.04517	10.7464	9.92972	10.4227	10.4405	9.72788	9.43183	10.1577	9.64799	10.6974
ECSIT	6.00292	7.96296	7.66102	8.3239	7.97969	6.80253	7.51462	7.22501	7.72973	7.23304	7.88017	7.74159	7.79083	7.72966	8.18077	8.07315	7.75786	7.92638	7.85583	7.89111	7.28561	7.34166	7.77533	7.98655	8.18869	8.5362	8.73937	7.64938	8.96711	8.16184	6.74618	7.40618	8.73933	8.56636	8.01584	7.71786
LILRB4	8.68527	10.7995	11.0572	11.3238	7.57613	10.4574	6.32681	9.45593	8.40929	7.78599	8.94079	9.27735	9.59622	7.93029	9.51688	10.2	9.45559	8.72536	8.62847	8.25143	10.7995	9.42553	8.56664	8.71484	9.80387	8.04566	9.89494	10.8603	9.73734	9.85073	12.7466	8.6636	9.18512	8.30668	9.44138	8.38758
MAF	11.1475	10.3771	9.88112	11.2798	10.9699	9.88415	6.5533	7.69212	8.01686	10.028	9.27344	9.18567	9.34656	7.11229	7.62624	9.46776	9.23462	9.74054	8.94613	9.03442	9.85135	8.96546	8.27165	8.70116	7.74203	9.69669	8.72797	9.22089	9.36357	8.78118	9.07487	9.4426	9.44481	9.94063	9.00588	9.89187
CHIT1	6.98885	8.31317	8.07601	6.65171	5.67856	3.71573	4.94223	4.82848	7.62382	4.41014	7.746	4.14102	8.70058	3.65114	7.11282	6.45824	5.32857	4.85787	3.05725	4.73065	4.19391	4.11922	1.08704	4.08913	8.33221	7.95968	9.90003	5.32323	5.64262	7.97882	12.0617	7.57409	5.54766	5.00739	7.81947	4.60527
CFB	8.84955	10.3671	9.44322	7.99135	7.72356	7.77329	5.83349	9.43671	8.73171	7.7626	7.05407	9.68209	9.59108	9.45945	9.82168	8.87748	10.4272	10.0876	10.6572	7.04406	7.47176	8.83589	10.063	10.0243	9.73665	9.26638	8.64555	8.48211	9.58557	8.64434	7.56906	9.52418	10.0834	10.5931	9.70603	9.50951
C1QB	11.1527	12.5047	12.9947	11.9187	10.2544	12.9872	8.75999	11.7161	11.4571	10.4676	10.5774	11.2611	12.3061	10.4374	11.8677	11.5329	11.5267	10.3591	11.0343	12.562	12.8969	12.1277	11.2505	10.9141	10.8599	10.9817	12.1142	11.2335	11.8256	12.4	13.2989	11.8329	11.7969	10.9271	10.0688	12.5193
BST2	7.04416	10.6243	10.0468	10.9597	9.11967	10.2136	9.08399	10.2001	10.6967	9.92323	9.90011	10.6901	11.4176	10.6678	11.3571	8.26929	8.87424	9.52731	9.28546	8.71061	10.1078	9.7917	8.08745	7.68677	9.77827	10.6386	8.57096	9.88511	8.46903	9.68121	9.78922	10.5942	10.7493	10.7291	11.2821	10.7743
IFNA7	0.726705	0	0.506049	5.1118	2.03781	2.47574	2.15846	1.90525	2.14553	2.66808	2.1712	3.08299	2.92264	1.91313	4.65725	8.53065	2.05676	4.35241	4.36894	4.37111	3.09328	0.451586	2.60718	4.08913	0	4.29587	1.83949	4.82147	5.64262	2.94888	4.63258	2.6585	3.22336	2.79459	8.01584	3.45085
BATF	5.41334	6.49937	7.77075	6.93705	4.93952	6.54268	3.8142	5.39224	4.5102	5.48167	4.66822	4.47428	6.84518	5.21703	5.93651	7.55785	7.25512	5.52792	5.65178	6.25421	8.34429	7.31554	5.43078	4.47942	5.19038	6.58611	5.08109	8.72867	6.94265	7.11401	7.62625	6.02097	5.65874	5.00739	6.27931	5.65553
LILRA1	2.63454	3.86849	3.64924	6.48464	4.19909	3.71573	2.58027	3.58113	4.28164	5.33717	5.00373	4.14102	3.80813	4.08421	5.34577	6.33224	5.43966	5.27772	5.19782	7.59592	4.81092	5.02952	3.9405	5.20347	4.61419	6.79912	5.3426	5.98999	6.43437	5.73386	6.1858	4.00758	3.96151	4.65683	7.08014	3.71908
AKT3	9.86562	10.0175	9.61042	9.85353	9.8288	9.75277	9.87639	9.10422	10.0018	9.94521	8.16942	10.1913	9.58764	10.251	9.67958	9.86664	10.44	9.12077	9.34415	9.91231	9.59857	10.0323	9.30339	8.70116	8.69939	10.4932	10.6112	9.92638	10.0506	9.81475	9.82019	10.0614	9.59668	9.87818	10.0465	8.51933
LCK	6.89166	7.00965	8.5259	7.3795	5.89311	7.36333	4.09582	5.6907	6.32881	6.29926	5.70193	5.97098	9.77915	6.95751	7.89923	8.21081	7.97997	7.53697	7.48057	8.12094	10.9164	9.81287	6.25186	5.64573	7.69773	8.1268	6.00274	10.0962	8.41859	8.37455	8.76689	8.43832	7.15844	7.47467	8.44875	7.51547
HSD11B1	1.53607	3.45284	4.60696	4.55973	4.49017	0.302621	3.96187	2.55844	4.40044	2.49724	3.48038	6.02276	5.13418	4.00738	8.34955	3.24634	3.85331	1.04365	0.303187	5.25789	3.7461	3.43676	1.08704	1.92658	3.93005	5.12635	4.35023	7.30052	3.60593	6.70602	7.26136	4.00758	5.29601	3.50453	7.08014	4.01328
LCP1	9.56513	9.29653	10.5494	7.64022	9.26155	10.6514	7.64418	10.1556	10.4886	10.1672	10.0357	10.6027	11.9082	9.95244	10.6687	9.31513	11.0887	9.978	10.3703	11.682	11.7078	11.5749	9.43881	8.95663	10.2086	10.4932	9.45084	11.9138	9.89324	11.3637	12.1533	10.6098	9.72348	9.32808	10.3764	9.69982
ATF1	7.14881	6.63822	6.83386	5.8219	7.30359	7.60705	7.41987	7.74837	8.0122	8.21608	8.42231	8.42912	8.06255	8.23833	7.97493	6.53652	8.1724	7.97633	7.44014	8.01059	7.71918	7.52954	8.03748	7.90138	7.57715	8.20362	7.45217	6.3778	6.94265	7.61026	7.90572	8.14303	8.01629	7.94984	9.07359	7.55028
IGF1R	11.2849	11.3963	10.4547	11.1251	10.8402	9.15063	10.3904	8.10748	9.51462	10.1734	8.42231	9.26844	9.10102	8.30405	9.25061	10.0711	9.93383	8.86828	8.76567	9.27844	7.60077	8.63398	9.21944	9.80313	7.57014	10.4932	10.1807	9.06066	9.60825	8.53799	8.49483	9.41926	9.54219	9.8993	9.78894	9.64451
MAPKAPK2	8.8701	9.3899	9.18164	10.5583	9.03186	9.14788	9.83548	9.27462	8.92496	9.02498	9.25334	9.51436	9.48235	9.36637	9.83799	8.86994	8.67294	8.73368	9.24202	8.74055	9.18942	8.88113	8.93356	8.91378	9.02037	8.85474	10.1932	10.0489	10.0339	9.87715	9.44038	8.93445	9.38951	9.50382	9.52438	9.28335
CCR6	4.01247	6.19187	5.35961	3.65412	6.07985	2.73222	2.58027	3.00642	4.34226	4.02615	3.9924	0.675084	5.4081	5.9085	4.32831	6.33224	5.37404	6.09123	6.20396	6.94468	5.89057	6.85333	2.60718	2.95735	4.86371	3.93422	2.79542	6.56864	4.6784	6.13504	3.92668	5.41293	6.39592	7.86651	6.55674	5.63406
CD5	7.30794	6.07937	7.35271	6.48464	5.78982	5.28959	3.08872	4.50418	5.10743	5.23212	5.37826	4.37152	8.88554	5.9085	7.00138	6.71542	7.82488	6.94573	7.05468	7.43434	9.54676	9.15603	5.74733	4.19704	6.93692	6.9847	5.5639	8.84393	7.5227	7.43169	7.88244	7.05887	6.33032	5.90491	6.67771	5.56764
IRF4	6.55332	6.27935	7.4818	7.55844	4.19909	6.71607	3.70662	3.62359	5.99296	5.93093	5.34489	5.52089	8.28688	7.27682	9.37877	9.11284	7.57039	6.4148	5.84996	8.30585	10.4526	8.89663	6.09318	4.56247	6.06682	6.58611	3.36539	11.4811	9.36357	10.1397	9.32852	6.32716	6.65007	5.52484	7.71026	10.875
JAK2	9.2765	10.0047	9.30255	9.34491	9.46804	10.5623	8.15967	9.02427	9.00917	9.29163	7.73959	10.0917	10.0849	8.21289	8.67418	10.8913	10.1054	9.09516	9.56938	10.1797	9.75353	10.0669	8.50494	8.53631	8.51839	9.19292	8.72797	11.2979	9.38999	9.2131	9.79235	9.20397	9.28373	8.61823	8.60946	9.2036
LTBR	11.6175	11.5854	10.8263	12.1871	10.3437	9.96292	9.71919	10.6713	10.3028	8.5497	8.50015	10.3322	9.61323	10.595	10.0558	9.83214	9.62383	10.2149	9.51932	9.3253	8.67939	9.00073	11.2164	11.2432	9.48063	10.0064	10.0586	9.23973	10.1467	10.3365	10.1005	9.9599	11.2282	10.0673	9.50816	9.07204
SELE	0.726705	1.86301	2.48352	4.55973	4.49017	4.82224	2.6973	2.2685	2.60738	5.17657	2.87911	4.61588	2.73649	0	2.8535	5.08752	3.11495	0.292049	2.20859	1.55007	1.86814	1.49727	3.50903	2.95735	0	3.93422	1.74996	5.32323	3.60593	2.5077	1.88335	1.81646	0.319433	2.79459	5.48331	3.45085
TFE3	6.03968	5.62465	6.06153	7.28095	6.96727	6.88411	6.01356	6.1918	6.58859	6.23273	7.0015	7.20498	6.78641	6.34305	6.84877	5.6061	5.02082	6.09123	5.8805	5.94696	5.48136	5.68884	6.46129	6.18062	5.62824	6.58611	6.0765	4.60615	7.42387	6.85521	5.69155	5.36487	6.28486	5.90491	6.27931	5.52161
TMEFF2	2.18742	0	0	5.8219	2.59669	1.21143	1.78811	2.37176	2.14553	2.66808	2.87911	0	0	0	3.90152	7.3568	0	3.70938	1.10735	4.15098	0	0	0.403717	3.37998	1.68698	3.93422	3.36539	1.97095	3.60593	2.5077	0.940841	1.08839	2.77483	2.79459	5.18982	1.45554
MAGEA3	0.726705	1.44553	0.506049	9.65141	2.03781	1.21143	0	0.314125	0.941432	1.06845	6.44692	1.23928	1.58155	0	4.65725	4.97958	0	2.79887	2.82578	3.89112	0	1.06716	1.78546	1.92658	1.19848	4.29587	1.74996	3.11671	3.60593	2.94888	2.48773	0.481086	0.319433	4.19279	5.18982	0
CEACAM8	2.18742	0	0	5.1118	2.59669	0.114078	1.28858	0	0.118667	0	2.1712	0	0	2.21598	2.21887	5.45306	0	1.71625	1.10735	4.73065	0	0	0.403717	0.402519	0.454318	5.65007	1.74996	3.6547	3.60593	3.74509	0.940841	1.81646	3.01646	4.19279	7.5921	2.85021
CD79B	6.24248	6.32941	6.82504	7.3795	6.76427	5.40463	3.70662	3.34776	5.07207	5.98043	5.92154	4.70311	7.38624	8.41604	7.68152	7.48076	6.05657	5.98369	6.12964	10.285	9.66256	9.20489	5.29153	2.35708	5.75718	7.1491	4.76146	10.3206	8.56492	10.2175	7.74719	5.59059	4.17588	6.06298	7.39446	8.43802
TPTE	3.48211	3.45284	0	5.1118	5.42643	3.30621	3.91431	0.969564	2.14553	3.40796	3.05449	0	0	4.41686	5.59644	6.33224	0	3.23384	2.54994	4.88159	0	1.06716	1.08704	0.402519	0	3.93422	4.09024	1.97095	3.60593	2.94888	1.88335	0.481086	2.77483	2.79459	5.72706	1.45554
TNFSF11	0.726705	3.18932	4.06343	5.8219	5.28165	5.89909	3.00036	5.22305	3.10401	1.06845	0	3.7069	0.210562	5.07365	4.13064	1.29348	1.81444	4.59098	0.303187	3.89112	2.48648	3.70175	0.403717	3.55243	2.5836	3.93422	1.83949	3.6547	3.60593	2.94888	0.940841	1.81646	5.15154	2.79459	6.42468	2.99201
KIR3DL3	0.726705	0	0	3.45872	2.03781	0.114078	0	0.678751	0	2.82081	3.05449	0	1.58155	0.1727	5.67117	5.74445	2.44549	3.83847	3.05725	4.73065	0	1.06716	1.08704	2.35708	0	6.79912	1.83949	1.97095	3.7474	2.5077	0.940841	0.481086	0.319433	2.79459	6.78932	0
IL26	2.63454	2.1864	1.08104	5.51011	5.28165	3.45601	3.46392	0.678751	0	2.30342	0.723327	0	2.5227	2.46615	5.15065	6.37548	0	4.51575	3.72893	3.89112	1.41893	1.06716	2.89064	3.55243	3.27705	4.29587	2.79542	5.17456	5.23961	5.38696	0.940841	2.6585	0.88954	3.50453	7.71026	2.85021
IL23A	0.726705	3.95606	1.80999	3.45872	4.49017	3.5917	3.59037	0.969564	3.93317	2.07946	3.3519	3.42841	5.74084	6.195	4.65725	5.08752	3.64654	2.51969	4.18545	3.16676	3.84747	3.78026	3.66763	3.18409	1.19848	5.12635	2.79542	5.00879	3.60593	2.94888	0.940841	3.18671	3.70964	3.50453	7.16537	2.31522
CD97	9.57768	9.87731	10.3525	9.43932	9.45121	10.211	8.628	10.0713	8.48518	9.44788	9.34902	9.77183	10.1305	8.69246	10.0489	9.6372	9.67468	9.60421	9.34689	10.4986	10.2029	9.88015	9.04254	8.83663	9.24808	9.61468	9.80559	10.1268	9.58557	9.73033	9.58442	9.31563	9.50798	8.74028	8.75405	9.90874
ZAP70	6.80891	7.33775	8.12355	7.17517	6.86934	6.73084	4.13785	5.1523	5.07207	6.43563	5.59245	4.78536	8.79005	6.58699	6.67808	9.71079	7.72314	7.23085	7.04123	8.50504	10.2149	9.16521	5.24195	5.15076	6.55235	7.1491	5.5639	10.2848	7.07881	7.05353	7.4474	7.60545	6.30777	6.45402	7.08014	7.13463
HLA-B	14.2383	14.2081	13.7002	14.5195	13.2573	14.2307	11.9959	14.013	12.4359	12.8303	12.361	12.415	14.2169	12.4259	12.4844	13.6452	14.4734	14.7666	14.3653	14.0228	14.5402	13.9566	13.1581	13.0495	13.864	14.1057	12.4224	13.6589	14.8426	13.5881	14.2588	14.0054	13.2134	13.6693	13.8135	12.9224
CTSL	9.32197	9.24747	9.45041	7.86097	8.42105	9.04818	8.51495	9.69372	9.19323	10.3926	10.8007	11.0891	9.88658	9.90159	10.7549	7.17297	9.75528	9.62897	8.69011	9.47528	10.53	9.58851	10.8586	10.6069	10.7511	10.0694	11.1552	8.84393	10.0506	11.329	12.8693	10.5371	10.9281	9.76769	9.27877	9.38166
MARCO	2.18742	8.25392	7.77991	9.85353	6.16488	2.94992	4.25703	5.5101	6.62565	4.54784	7.21047	7.09639	5.63822	7.71161	6.48445	7.22117	4.42823	4.06643	4.18545	7.78017	4.95417	3.78026	5.71136	5.82462	7.2578	8.34597	5.75572	8.29671	6.79228	8.37455	10.1081	4.52753	4.2722	4.19279	8.57872	4.36572
PDGFRB	10.7065	8.78314	7.9149	5.51011	10.0517	11.7421	10.1884	9.98283	9.87286	10.3335	8.63395	9.11784	9.45242	9.208	9.73288	9.94047	11.9705	10.3028	11.5045	10.2403	11.2501	10.6636	10.6571	10.0498	9.03825	11.2677	10.675	9.23973	7.70211	10.7286	9.56626	11.7869	11.1801	11.0643	9.00588	10.413
ELANE	3.25088	0	2.29196	7.28095	4.49017	0.302621	2.80555	2.79975	3.23768	2.95891	2.67941	1.23928	2.5227	0	3.29275	3.84719	3.00365	3.23384	3.97517	3.57393	2.71827	2.09714	2.25405	1.92658	2.5836	3.93422	3.36539	1.97095	3.60593	2.5077	3.24005	0.481086	3.56502	4.19279	6.67771	0.998444
CD19	4.1533	4.513	6.65627	6.65171	3.34414	3.13904	2.15846	1.76053	4.0828	3.82409	3.90351	4.86318	5.69044	7.89873	6.78289	7.44061	4.93241	4.43639	4.08414	9.42085	7.69898	8.09183	3.66763	4.08913	4.81714	5.12635	1.74996	9.60911	7.42387	8.818	5.63694	3.39247	3.84107	5.28919	7.24584	7.5617
MAGEC2	0.726705	0	0	7.79107	2.03781	0.114078	3.39628	0	0	0	6.58194	0	1.05313	0.1727	1.36302	5.28184	0.666633	2.79887	3.25666	1.64323	2.71827	2.09714	0.403717	0.402519	1.19848	3.93422	1.74996	1.97095	3.60593	2.94888	0.940841	1.08839	0.319433	2.79459	3.04165	1.45554
IFIT1	8.80754	9.32765	8.9558	9.24388	8.38606	8.22333	8.48474	8.03067	8.72033	8.7861	8.25275	7.38063	7.61961	6.195	6.84877	8.33647	8.41466	8.30709	8.8568	7.83671	6.82076	7.85388	6.70028	6.9552	6.21786	8.41221	7.14447	6.3778	7.70211	5.57081	7.4474	8.08489	7.94503	7.35748	7.921	6.13984
TNFSF13	8.57064	10.616	9.24585	10.7909	8.52119	8.49406	6.457	6.83557	6.47134	7.03646	6.39896	6.57867	7.57863	6.0493	7.8836	10.3265	7.22442	7.82875	7.39854	7.45856	7.70575	7.51813	7.62874	7.25896	6.90388	8.27655	7.85982	10.2199	8.51777	7.97882	9.27588	7.54203	7.68999	7.52988	7.921	7.07213
IL12A	2.63454	4.19078	0.506049	4.55973	2.59669	4.29515	2.45289	3.2427	3.67487	2.82081	2.1712	3.78894	3.49235	2.21598	5.25151	3.57782	3.11495	1.04365	3.97517	5.36428	4.86026	4.11922	4.36773	4.29743	4.3123	6.33609	4.35023	5.69479	3.7474	4.25518	2.91238	3.73256	6.35252	5.28919	5.48331	3.79844
ISG15	8.29468	9.53916	8.85973	7.55844	8.00297	8.85602	7.05892	8.23106	7.74103	7.52755	7.46462	8.97837	8.74755	6.84057	8.06082	8.54965	8.75256	8.32923	9.03024	7.01169	8.59809	8.97592	7.98572	7.35527	8.04453	8.27655	5.3426	8.46621	8.25572	7.17205	8.52522	8.83213	8.52637	7.35748	6.55674	6.92957
C6	3.68136	5.80057	1.80999	6.48464	3.83404	2.73222	3.46392	1.59967	5.14195	6.10467	3.80879	4.47428	3.80813	4.53105	4.65725	7.07146	3.7188	6.72974	6.63851	5.46336	4.75982	5.23863	3.50903	3.55243	10.5379	6.79912	5.08109	4.35296	7.78409	10.2979	0.940841	4.84028	5.46855	5.72735	8.91035	8.12819
NCR3	4.28159	4.99876	5.43112	7.06102	4.93952	3.30621	1.78811	2.03676	0	2.95891	3.21085	2.79607	4.41621	4.29285	5.51763	6.28767	4.08969	3.5676	4.28011	6.41136	5.44946	5.06131	2.60718	3.37998	3.74341	6.03348	1.74996	6.23493	7.86166	5.73386	1.88335	4.12764	3.40428	3.50453	8.66904	5.0238
LILRA4	0.726705	4.82356	4.28546	3.65412	2.59669	0.114078	0	0	0	0	2.1712	0	3.49235	3.43348	3.29275	5.80895	1.81444	4.73059	1.76058	6.13904	0.76309	5.64754	0.403717	1.92658	3.40851	6.03348	6.39751	4.60615	3.7474	5.17621	6.84585	4.00758	0.319433	4.65683	3.56033	0
FCGR3A	6.96993	9.71262	10.2375	7.71762	8.45521	11.9383	8.25821	11.3876	10.6577	9.76159	10.0667	12.0932	10.964	8.0738	9.87006	9.76869	11.6113	9.93533	10.8048	10.9339	11.1061	10.7013	10.7783	9.99474	10.3245	10.9926	9.88471	11.1464	10.1774	11.4803	13.2146	10.9543	11.9481	10.6627	10.1547	10.6968
TRAF2	8.0554	8.14634	8.31842	9.54926	8.21718	8.24922	7.47008	7.62577	6.74272	7.42997	7.77134	10.2612	8.10646	7.84454	7.97493	9.0137	8.00908	7.95513	7.71042	7.70117	8.56126	8.52704	8.72387	8.55671	7.76061	8.1268	8.54521	9.30377	8.89514	8.13291	8.39141	8.19892	8.26479	7.90878	8.22881	7.97006
PASD1	1.53607	0	0	3.65412	2.03781	0.302621	0	0	0	0	0	2.62792	0	0	3.90152	3.24634	0	1.71625	2.82578	1.55007	1.41893	1.06716	1.78546	3.18409	0	6.58611	4.09024	3.11671	3.60593	2.94888	0.940841	0.481086	2.12044	3.50453	3.04165	0.325502
TLR3	7.64261	7.48487	8.26398	3.65412	7.75132	8.08642	6.68668	7.66442	9.3546	9.78847	7.56222	5.98845	8.98298	5.9085	7.56877	7.87651	9.78293	10.2986	9.89517	7.43434	6.18981	8.53273	7.58964	6.98562	7.29226	9.87168	8.12611	5.458	8.00531	6.44859	7.38249	9.46557	9.76752	10.1222	7.39446	7.94412
CFP	6.3634	4.513	4.17872	4.55973	3.34414	3.93575	3.59037	2.37176	3.47277	5.08903	4.15525	7.9206	3.8997	4.95592	5.67117	4.44264	4.83822	4.51575	4.87281	9.74515	6.24659	6.64881	4.90234	5.20347	4.01503	7.77063	6.0765	6.50779	3.60593	5.73386	2.48773	4.97444	3.96151	3.50453	5.72706	3.63509
ITGAE	5.57232	5.95734	6.85134	6.48464	6.39347	7.14904	7.90975	7.75554	8.26799	6.8088	7.29152	8.2488	8.33278	8.05005	8.30331	7.96408	8.0656	7.60206	7.59547	7.65999	9.07911	7.50085	7.15333	6.92413	8.29021	7.1491	6.65993	7.06741	7.31776	7.80628	7.77274	6.96528	7.59075	6.8508	7.921	7.1649
IGLL1	0.726705	0	0	5.1118	2.03781	2.16357	2.80555	1.59967	0	2.30342	0.723327	0	0.210562	0.1727	3.90152	2.81525	2.05676	2.79887	2.82578	4.37111	0	0	3.12746	3.70644	1.19848	6.03348	1.74996	1.97095	3.60593	3.74509	3.24005	3.73256	2.12044	5.28919	3.04165	0
MASP2	4.01247	5.59768	4.96914	3.45872	2.59669	5.02767	2.80555	4.11525	4.6122	0	0	3.78894	1.96746	0	5.0422	3.84719	0	3.83847	2.54994	2.5974	0.76309	0	0.403717	0.402519	1.68698	6.03348	1.83949	3.11671	3.60593	2.5077	2.91238	2.94664	1.63247	3.50453	5.18982	0
RUNX1	7.26202	9.77867	9.52175	8.98683	8.95038	10.1297	7.79625	8.40851	8.22838	7.23304	7.36826	7.69448	7.8321	6.67656	7.62624	8.98607	7.96519	7.96224	8.97825	7.25236	9.40013	8.51561	9.2098	8.44623	7.43017	8.59442	7.14447	11.1906	8.00531	9.34511	10.0307	8.5392	9.52763	10.3464	8.88545	8.97074
IL3	0.726705	2.1864	0	5.51011	2.03781	0.114078	0	0	0.941432	0	2.1712	0	0	0	1.36302	4.2701	0	1.71625	0.303187	1.64323	0	0	0.403717	3.18409	2.05125	3.93422	2.79542	1.97095	3.60593	2.5077	0.940841	0.481086	0.88954	4.19279	3.04165	0
MME	8.27169	10.7063	8.51771	5.1118	8.59964	6.91031	3.17197	5.35492	5.07207	9.01115	6.89024	7.67842	2.27163	1.00494	5.43426	8.24618	7.21196	9.04253	7.10727	7.25236	2.91792	9.25902	4.45734	4.47942	8.40487	8.1268	7.36655	6.15782	10.1311	8.95657	4.51638	7.02834	10.4062	8.66829	5.72706	9.99233
CDKN1A	8.02822	9.32354	8.73578	7.92763	7.10274	8.12049	10.0132	8.42511	8.47844	11.32	8.92958	8.4355	8.51757	6.71331	10.0971	8.84708	9.45823	8.02461	8.8491	7.35914	8.63755	8.06855	8.63064	7.94846	7.76061	8.85474	9.10807	8.24171	9.28127	9.2131	9.47581	9.38353	8.71811	9.10993	9.77545	8.43181
SYCP1	0.726705	1.86301	0.506049	3.45872	2.03781	0.114078	0	0.678751	0	1.06845	0	0	0	0	3.62901	5.67694	2.44549	1.04365	1.76058	1.55007	0.76309	0.451586	0.403717	1.31017	2.05125	5.12635	3.36539	3.11671	5.64262	3.74509	0.940841	0.481086	1.63247	3.50453	3.04165	1.45554
FADD	4.793	8.26254	6.94389	8.71215	6.39347	6.04811	5.72739	5.63989	5.42024	5.2856	6.09213	5.36913	5.31137	5.14712	5.34577	7.7508	4.38446	5.60252	5.75427	5.14303	5.89057	5.68884	5.43078	5.82462	5.15337	6.03348	6.00274	7.26419	5.95729	5.73386	5.74416	4.84028	5.79467	5.52484	6.42468	5.99575
ZNF205	7.32293	7.2964	6.64629	9.16318	8.09251	6.04811	5.38758	5.06255	5.17566	5.41123	6.05134	5.04112	5.09597	5.34744	3.90152	6.61076	4.70223	6.84177	6.02418	5.55607	4.65185	4.78488	5.71136	5.9533	5.45657	6.9847	6.84014	5.89815	3.60593	6.35146	4.74012	5.92481	5.58564	6.76136	7.08014	6.52532
CD8A	7.59401	8.984	9.9241	7.99135	2.03781	8.03972	3.32532	6.63223	6.01175	6.57103	6.00936	6.39438	9.58592	5.65508	7.6449	9.10001	8.20735	5.18365	7.51989	10.268	11.3224	9.78814	5.97678	4.85379	7.55603	7.1491	3.77287	10.1911	9.03565	7.22786	8.61271	8.95489	6.43805	5.28919	7.16537	8.26371
RUNX3	7.82213	8.36608	8.34643	7.28095	7.01386	7.3915	3.76141	7.02569	6.95172	6.88874	6.24467	7.07202	9.21682	6.96769	6.64137	8.88497	7.78336	7.89704	7.51016	8.76017	9.25316	9.06487	6.71852	5.68333	7.35065	7.66593	5.5639	10.1766	8.77998	7.87779	8.19749	8.04732	7.40142	7.09	7.39446	6.88482
CD38	5.23465	5.19151	7.43038	5.51011	2.03781	6.96132	3.86512	5.36747	4.8395	5.98043	5.87555	5.52089	7.97579	6.50552	7.60734	8.86994	8.16271	6.60826	6.54629	9.19441	10.2325	9.19238	6.54543	6.42213	7.62524	6.9847	4.57045	9.7071	9.00179	8.70458	8.94603	7.1609	6.7538	5.52484	6.55674	9.05396
APP	13.5714	12.77	12.2679	12.6114	12.8954	12.564	13.5326	12.6671	12.4065	13.1315	12.6246	11.7188	12.1731	11.9168	12.5821	10.5148	12.9337	13.077	12.7631	11.3672	10.9201	12.021	12.8042	12.631	12.092	13.3632	13.2804	10.2803	12.7303	12.288	11.0414	12.99	12.2651	13.2423	11.8277	12.3985
CD1A	0.726705	7.22768	0.506049	4.55973	4.73227	3.45601	0.95419	0	5.17566	0.472395	1.82903	0	6.524	4.15716	1.36302	6.09419	1.15746	1.71625	1.76058	3.89112	0	2.32377	2.25405	2.68821	0.454318	3.93422	1.74996	3.11671	3.60593	4.63127	0.940841	1.81646	3.84107	2.79459	4.82097	2.31522
CCL24	0.726705	0	0	3.45872	2.03781	0.114078	0	0	0	0	0	0	0	0	1.36302	1.29348	0	0.292049	0.303187	1.55007	2.48648	0	0.403717	0.402519	0	3.93422	1.74996	1.97095	3.60593	2.5077	0.940841	0.481086	0.319433	2.79459	3.04165	0
FN1	9.11796	11.4215	10.4511	9.76515	11.8035	13.7131	12.9691	14.925	11.4584	10.6897	11.7112	14.1035	12.1587	15.3486	12.7011	10.2875	12.5313	11.6707	12.9883	9.522	13.4064	12.8793	15.6553	15.6395	12.6702	13.2791	17.0577	13.8689	10.3622	12.5877	15.9533	13.6976	13.1493	12.2977	15.9369	13.5585
RAG1	0.726705	4.95691	3.93813	3.45872	2.59669	3.45601	3.46392	4.43433	1.84392	4.14667	5.12663	2.2182	2.5227	4.2266	1.36302	4.44264	3.31471	3.95695	4.45262	3.57393	2.48648	3.70175	4.36773	3.97249	5.51609	3.93422	6.0765	1.97095	3.60593	2.94888	4.93378	3.87662	5.09999	4.65683	6.11764	4.20024
NOD1	7.63062	7.67753	7.401	7.47174	8.38606	8.05741	6.52191	7.06088	6.11959	7.78134	6.36607	7.2707	7.03888	6.65153	5.80993	8.39016	7.5946	6.76265	6.88433	8.09026	7.25826	7.19889	7.6479	7.3199	6.62174	6.79912	6.79715	8.92762	5.64262	7.47845	7.38249	7.42973	7.22011	7.68385	6.89292	7.43704
NLRC5	9.1603	8.58791	9.22923	9.63155	7.72356	9.28435	6.61411	7.9927	5.97393	7.69008	7.65363	7.09639	9.51529	7.03697	7.19109	10.2959	8.69774	8.05814	8.0763	8.6903	10.3773	9.65122	7.54945	7.14231	7.98258	7.77063	6.14667	10.7886	8.46903	7.76915	8.63378	8.69795	7.73293	7.94984	8.01584	8.16234
ISG20	6.2106	7.64496	8.5259	8.27353	5.42643	7.47286	5.71356	6.71311	6.28315	7.42997	6.0305	6.35453	8.29955	6.50552	8.20613	9.64606	8.10994	7.12093	7.6585	9.427	9.5729	8.79393	6.50398	5.71997	6.91498	6.58611	5.75572	9.54242	9.00179	8.10338	7.16816	8.07745	6.5188	6.45402	3.04165	8.99621
TREM2	5.76024	6.24499	6.59532	3.45872	2.59669	6.96132	3.32532	7.88773	6.87172	5.02757	7.58383	6.74206	6.97716	2.46615	4.92494	4.07409	6.6064	6.30738	6.69114	1.55007	6.43752	6.39802	6.75432	6.35383	6.52363	3.93422	7.47962	5.17456	5.23961	6.35146	9.12533	6.42415	7.44339	6.45402	4.32417	4.84843
HRAS	6.33411	5.84712	6.4651	5.8219	6.46227	6.73084	6.59161	6.62179	6.56335	6.66484	6.58194	5.54471	5.74084	4.99624	5.87461	5.98677	6.53814	6.88725	6.05128	5.01822	5.08447	6.24031	6.54543	6.33032	5.36241	6.33609	6.50826	5.69479	3.60593	5.38696	5.84397	6.13997	7.01271	6.76136	4.32417	6.09339
IKBKB	8.23254	8.11814	8.43026	9.57028	8.71691	8.3955	7.28612	7.76743	6.99956	7.41805	6.76968	7.18996	7.52931	6.8949	5.74222	9.38556	8.27782	7.4077	7.36654	8.19489	8.10937	7.79364	7.5797	7.97901	6.63522	6.79912	7.65839	8.58878	7.5227	7.17205	7.6677	7.42973	6.65007	8.06645	7.39446	8.19937
LILRB2	7.11476	7.54964	7.57945	8.11092	6.81776	7.66974	3.32532	6.41975	5.76836	5.38697	4.7212	6.27134	6.68709	4.95592	6.48445	8.12474	7.70101	6.35131	6.91415	8.60608	7.6716	7.19173	7.38792	7.25896	6.89269	8.1268	7.42419	8.76813	6.21546	8.70458	9.52926	6.49284	6.45867	6.33508	7.08014	7.18719
SOCS1	5.9652	6.48472	7.50959	3.45872	2.03781	6.8439	6.23299	6.81739	6.84053	7.30604	6.55301	9.60774	8.6942	6.24606	7.19109	8.41108	8.51447	6.713	8.04967	8.29244	7.23973	7.77937	7.26921	7.07319	6.87006	3.93422	6.75284	8.9042	7.42387	7.69189	6.61105	7.56348	7.30225	4.65683	6.55674	7.38656
FUT7	6.03968	8.68402	9.15549	4.55973	8.13528	10.514	6.76921	10.2967	10.1352	1.06845	0	3.7069	3.80813	4.08421	4.92494	4.59674	3.78762	2.79887	3.72893	5.94696	3.7461	5.42123	1.08704	2.95735	3.13239	3.93422	3.36539	6.78922	3.60593	2.94888	4.09819	2.29806	2.48442	4.65683	5.72706	0.998444
TLR5	6.00292	5.91426	6.06153	7.06102	5.558	6.13954	5.35232	5.83321	5.79029	5.45857	6.28041	6.87948	6.34008	5.21703	5.59644	6.71542	6.41303	6.01133	5.81876	5.25789	6.71743	6.49434	6.99776	7.37838	5.32961	5.65007	8.42329	5.89815	3.60593	6.35146	8.15925	6.13997	6.43805	7.16166	6.42468	6.02904
CXCL6	5.03066	5.03942	0.506049	3.45872	8.09251	0.114078	1.55986	6.32643	6.73143	0	6.49335	7.16713	0.210562	8.56757	1.36302	7.71759	8.98094	7.19513	9.43182	10.5418	0	4.96375	10.4393	11.0933	9.8305	3.93422	4.93011	1.97095	3.60593	2.5077	2.48773	3.73256	2.48442	8.78635	10.6448	7.32088
KIR_Inhibiting_Subgroup_2	0.726705	2.45041	0.506049	3.45872	2.03781	0.114078	0	1.59967	0	0	0.723327	3.61991	1.96746	0	4.50214	3.24634	4.14319	0.292049	0.303187	5.80305	3.09328	3.5306	1.78546	2.35708	0.454318	3.93422	3.36539	3.11671	3.60593	2.5077	2.91238	3.18671	0.88954	5.52484	6.42468	3.12111
XCR1	2.97537	4.99876	6.06153	4.55973	2.03781	4.12661	2.80555	2.72371	0.118667	4.14667	2.87911	0	5.37657	4.00738	1.36302	5.45306	5.20821	4.06643	5.65178	6.59738	6.94032	6.42271	4.05974	1.92658	4.17131	4.29587	1.83949	5.00879	3.60593	5.57081	4.09819	5.59059	2.12044	2.79459	6.42468	5.65553
IFNL2	0.726705	0	0	3.45872	2.03781	0.114078	0	1.21148	0	0	0	0	0	0	1.36302	4.97958	0	0.292049	0.303187	1.55007	0	0	2.25405	1.31017	0	3.93422	3.77287	1.97095	3.60593	2.5077	0.940841	1.81646	0.319433	2.79459	7.08014	3.23959
FAS	6.60328	5.91426	6.23139	6.29566	6.39347	6.2045	7.21429	6.31999	6.32881	6.89736	5.62061	6.90729	6.11021	5.97054	7.52913	5.74445	6.22732	5.27772	5.61593	1.55007	6.33652	5.64754	5.55776	4.98001	5.15337	5.65007	5.3426	5.69479	3.60593	5.73386	5.5211	5.26367	5.54766	4.19279	4.82097	5.42488
EOMES	0.726705	5.42428	6.70516	6.65171	2.03781	5.28959	0	0	0	3.82409	0	2.2182	6.78641	3.17704	4.7973	6.49791	5.41811	3.23384	4.36894	5.25789	8.05742	7.09521	2.25405	3.84559	4.3123	3.93422	1.83949	7.4696	3.60593	3.74509	5.39514	6.05165	3.56502	3.50453	3.04165	4.84843
MAP2K4	6.55332	7.70938	7.37101	3.45872	7.26559	7.49033	8.64813	7.8702	8.17105	7.39997	6.76968	7.4579	7.94388	8.33583	8.32661	7.46083	7.24292	7.3109	7.55818	7.59592	7.75876	7.6442	7.72209	7.73232	8.26874	8.34597	7.77375	7.90671	8.36632	8.55989	7.90572	8.05491	7.69868	7.58305	8.30591	7.51547
LTF	0.726705	4.91382	4.23308	3.45872	2.03781	3.5917	0	2.15728	3.23768	4.45752	7.83281	5.34221	4.93213	5.57747	4.13064	6.68137	6.4021	0.292049	9.17892	8.26523	2.48648	3.61871	3.33082	2.35708	0	9.74889	2.79542	4.60615	3.60593	5.88034	2.48773	10.0745	4.07268	2.79459	7.16537	1.80212
ANP32B	9.95733	11.0644	10.8699	11.8213	9.78246	10.1072	10.2609	10.6697	10.4658	10.6146	9.97972	11.4253	10.255	10.1306	9.94727	9.88546	10.4867	9.52011	9.6447	10.2645	10.2325	9.93695	10.5012	10.4576	9.94321	10.1297	10.7808	9.33913	10.1924	9.87715	10.394	10.2909	9.92025	9.69709	9.77545	10.0563
IL2RB	7.67802	7.54259	9.2475	6.80142	6.76427	8.3955	4.73882	5.70065	5.17566	6.77179	6.36607	6.55542	9.57033	6.82945	8.11537	8.04665	7.18031	7.14609	7.64967	8.56204	10.4242	9.5329	6.68181	6.33032	7.09167	7.1491	4.76146	9.78609	8.73946	8.07323	7.91723	7.50925	6.81903	7.52988	7.24584	7.39935
IL25	0.726705	0	0	3.45872	2.03781	0.114078	0	1.21148	0	0	0	0	0	0	1.36302	3.57782	2.60653	0.292049	0.303187	1.55007	0	0	0.403717	0.402519	0.454318	3.93422	1.74996	1.97095	3.60593	2.5077	1.88335	0.481086	0.319433	4.19279	3.04165	0
PYCARD	7.68963	8.07478	8.03452	8.46525	6.32122	7.20302	2.90624	6.57387	5.72349	4.54784	4.91556	7.98728	6.72514	5.72872	4.92494	6.41745	6.11129	6.35131	6.86918	6.50737	7.37321	7.06416	7.16668	6.09951	6.95854	3.93422	6.45395	7.43733	3.60593	6.62521	8.26206	5.85694	6.9987	5.90491	6.11764	6.3651
MAGEA12	0.726705	0	0.506049	3.45872	2.03781	0.114078	0	0	0	0.472395	0	0	0	0	1.36302	1.29348	0	1.04365	3.25666	1.55007	0	0	0.403717	1.92658	0	3.93422	1.74996	1.97095	3.60593	2.5077	0.940841	0.481086	2.12044	2.79459	3.04165	0
CD37	0.726705	6.6514	6.65627	5.1118	2.03781	6.59207	0	3.85505	0	4.96338	5.04587	6.05628	6.87932	5.55064	5.0422	7.68359	5.5428	5.92675	6.07787	7.22438	8.00901	7.36095	5.08212	4.98001	5.15337	6.58611	6.27753	8.06292	3.60593	6.13504	7.14877	6.22318	5.29601	5.90491	3.56033	4.51417
LAMP1	8.51299	12.3513	11.4435	13.849	11.1318	11.2953	11.4351	11.2927	10.9076	11.0657	12.2717	11.547	11.2891	11.4418	11.8376	11.5329	11.0348	11.2307	10.9121	11.1086	11.6733	11.3392	11.4989	11.5445	12.0148	11.9856	12.5971	12.2215	12.7811	12.7655	12.9391	11.3981	12.0745	11.9074	11.0719	10.5647
KLRF1	0.726705	3.03699	5.00082	3.45872	2.03781	4.03433	4.71125	2.72371	0	5.99656	4.96032	0	3.9858	4.15716	1.36302	7.73429	6.07045	4.35241	4.98947	8.30585	5.20398	5.02952	4.69693	6.07143	3.64018	7.29667	1.83949	2.24908	3.60593	4.25518	0.940841	5.26367	2.12044	5.52484	6.55674	3.79844
CD59	11.6822	13.4261	12.8557	13.5142	12.3191	11.9713	11.8408	10.9847	12.3477	12.7811	11.7799	12.1978	12.0792	11.1865	12.4655	11.7548	12.3759	12.3496	12.1715	11.0952	11.5109	11.8966	11.8767	11.5573	11.2168	12.9712	12.7923	11.9152	13.3459	12.5389	12.2773	12.3435	12.203	12.7927	10.331	11.7799
CXCR1	6.42026	5.72779	5.33497	8.95522	7.34061	5.28959	5.18202	3.92463	5.47542	5.38697	3.3519	3.3222	3.23544	0	5.67117	6.49791	4.51196	3.70938	5.14848	7.30674	2.21019	3.92553	4.45734	5.25432	2.97159	8.27655	4.93011	5.69479	7.20323	5.17621	4.74012	4.23847	4.6759	5.72735	6.42468	3.54591
IL5RA	0.726705	0	3.18105	3.45872	2.03781	1.21143	0	1.41859	0	1.06845	1.37961	0	0	0	1.36302	5.98677	1.81444	0.292049	3.05725	1.55007	0	0	0.403717	2.35708	0	3.93422	1.74996	4.04567	3.60593	2.5077	0.940841	2.94664	0.319433	2.79459	6.27931	2.31522
IL34	6.74357	6.76488	5.83423	7.06102	6.65094	6.18317	0.95419	5.77788	5.99296	4.86139	5.944	6.75232	5.81327	5.40848	3.90152	5.08752	5.10413	6.84177	7.35571	10.4451	6.66285	6.06321	4.5417	4.91828	4.55865	7.29667	5.92501	5.89815	3.60593	7.17205	5.8914	6.08169	4.87308	5.72735	3.56033	5.05646
TBK1	7.98176	7.96296	8.17652	8.55233	8.09251	8.53252	7.4368	8.50678	8.06262	8.10517	7.90899	8.30216	8.09682	8.3784	8.19351	8.93641	8.79078	7.68165	8.30176	8.35828	8.75636	8.35814	8.83252	8.6451	8.37705	8.1268	8.29011	8.74194	9.06874	8.64434	8.68178	8.46706	8.70954	9.05453	8.57872	8.08135
BMI1	6.83004	7.1739	7.69046	6.07814	7.90751	8.15923	7.68727	8.2138	9.06419	8.48544	7.98678	6.82218	8.48837	8.24671	8.20613	7.68359	8.79497	7.82875	8.02255	8.57318	7.95324	7.80777	6.77189	6.93975	6.67494	8.5362	8.65762	7.70464	7.61519	8.19021	8.53271	8.52287	8.5791	9.03558	7.52918	7.83542
IL17A	0.726705	0	0	3.45872	2.03781	0.114078	0	0	0	0	0	1.23928	0	0	1.36302	1.29348	3.00365	0.292049	0.303187	1.55007	2.21019	0	0.403717	2.95735	0	3.93422	3.36539	1.97095	3.60593	2.5077	0.940841	0.481086	0.319433	2.79459	3.04165	0
TXK	5.9652	4.95691	5.93606	6.29566	2.03781	5.6104	3.52853	4.50418	2.95668	4.36116	4.61323	1.64381	5.37657	3.65114	1.36302	5.80895	4.29274	4.51575	3.8573	6.41136	4.40817	5.999	3.8105	5.35093	2.5836	3.93422	1.83949	6.07634	4.6784	6.44859	3.50689	5.03711	3.40428	4.19279	3.04165	4.36572
SERPINB2	2.97537	0.85568	0	4.55973	2.03781	0.114078	0.518146	2.03676	0	0.472395	0	1.23928	1.96746	0.1727	1.36302	1.29348	0	0.292049	0.303187	1.55007	0	0	2.89064	2.95735	1.68698	5.12635	1.83949	3.11671	3.60593	4.25518	0.940841	0.481086	3.40428	2.79459	3.04165	1.80212
PPBP	0.726705	2.86666	2.29196	3.45872	5.1207	4.21334	6.86614	7.8435	5.17566	6.04389	6.39896	0	1.58155	5.84368	10.7571	4.73595	4.90169	7.53697	8.61945	8.73064	5.51256	8.60731	3.66763	6.68563	4.61419	11.9414	7.03773	5.58125	3.60593	6.35146	5.39514	5.45944	8.9137	8.27471	10.3494	7.99975
BAX	10.2498	10.254	10.5319	10.3309	9.78246	10.1641	10.281	9.7421	9.50636	9.90306	9.87841	10.3449	9.87252	9.79705	10.3737	9.96898	9.97222	9.87454	10.0792	9.62189	10.6997	10.1671	10.2185	9.93171	9.9117	10.2249	10.4012	9.53481	10.526	10.1685	10.4245	10.2031	9.98207	10.4502	9.72018	9.05396
IL1RL2	5.41334	4.91382	5.78049	6.80142	6.32122	2.16357	1.55986	3.06922	3.10401	3.96189	4.96032	3.08299	0	5.52331	1.36302	5.74445	4.77183	5.18365	1.76058	1.55007	0	5.02952	3.9405	3.70644	6.92599	3.93422	5.45749	3.6547	3.60593	2.5077	2.48773	5.15483	4.36248	4.65683	3.04165	6.44126
STAT4	6.00292	5.70269	6.64629	3.45872	2.03781	5.51118	3.39628	4.59234	4.5102	6.5273	5.16538	7.81196	7.63301	5.72872	5.15065	8.12474	7.5358	6.49532	6.17961	7.38465	8.15951	7.73571	6.06495	5.7557	6.50906	7.55303	2.79542	9.02854	7.07881	6.9904	6.96147	6.44741	5.09999	6.56391	3.04165	6.0454
CD28	3.25088	3.56851	6.1204	3.45872	2.03781	1.21143	0	3.74396	1.46212	5.61301	3.3519	0.675084	7.40199	4.29285	4.32831	5.9299	6.07045	5.13421	4.53171	5.72533	7.65071	7.53522	3.9405	4.98001	4.99503	6.33609	5.45749	7.85878	3.60593	6.70602	6.29564	5.59059	4.44745	5.28919	3.04165	4.46636
LAMP3	0.726705	4.513	5.88604	3.45872	2.59669	3.5917	4.25703	5.1523	4.79682	4.86139	3.80879	5.07422	8.14906	4.99624	6.21151	6.45824	6.34616	6.53396	5.2917	4.56205	6.42117	8.23461	6.27669	5.25432	6.78792	3.93422	2.79542	7.90671	3.60593	5.73386	4.93378	5.7108	6.18942	4.19279	5.72706	4.81064
TYK2	10.1999	9.01491	9.24585	7.71762	8.93835	9.14788	8.67156	9.13207	8.61063	8.62685	9.13143	9.4129	9.62502	8.80457	9.04819	9.13187	9.0491	9.21889	9.32207	9.39598	9.43922	9.22959	9.23852	9.02777	9.02294	9.11551	8.53216	9.8731	9.5153	9.24048	9.05938	8.81435	9.12835	9.2644	8.66904	9.46003
CCR9	0.726705	0	0	3.45872	2.03781	0.114078	0	0	0	0	0	0	0	0	1.36302	4.44264	1.81444	0.292049	0.303187	1.55007	0	1.82816	0.403717	0.402519	0	3.93422	1.74996	1.97095	3.60593	2.5077	0.940841	0.481086	0.319433	2.79459	3.04165	0
SSX4	0.726705	0	0	3.45872	2.03781	0.114078	0	0	0	0	0	0	0	0	1.36302	5.9299	0	0.292049	0.303187	1.55007	0	0	0.403717	2.95735	0	3.93422	1.83949	1.97095	3.60593	2.94888	0.940841	0.481086	0.319433	2.79459	3.04165	0
LILRB3	4.39941	7.49221	7.34039	8.67382	4.49017	6.11722	3.64966	4.79171	3.10401	5.84447	5.31073	5.78357	6.01103	4.00738	5.67117	8.21081	6.56779	3.83847	5.84996	6.80053	6.02648	6.03146	6.41731	6.52924	5.9637	7.86825	5.66299	8.20385	5.64262	7.17205	9.22588	6.08169	5.65874	5.00739	7.32206	5.85434
CXCL10	7.49161	5.32908	9.03635	4.55973	2.03781	8.70706	4.89401	9.12285	9.22577	8.76271	8.46176	8.92494	11.6697	6.08713	9.82577	8.2807	11.3378	10.1803	8.95691	3.89112	8.78858	11.0263	8.06625	7.20828	10.2387	8.04566	2.79542	10.1218	8.65482	8.32424	11.5909	10.1876	9.37874	7.77807	6.27931	9.75059
RRAD	6.24248	8.25392	8.1343	8.22134	6.39347	6.40206	0	10.7823	6.45771	8.59012	6.22646	5.47206	9.18532	6.71331	1.36302	5.98677	7.50548	5.92675	6.05128	1.64323	3.51911	5.86129	3.66763	2.68821	5.15337	5.12635	8.36561	1.97095	3.60593	4.63127	0.940841	8.39711	8.74773	5.90491	6.89292	6.78117
CCR1	6.47496	5.39324	6.30936	3.45872	2.03781	7.21358	4.05254	7.60738	6.88196	7.03646	7.98136	8.26322	7.71092	6.3586	7.33594	4.44264	6.18967	4.66247	5.9104	6.83794	7.18268	6.21226	6.52485	6.18062	6.68794	6.58611	6.27753	5.58125	3.7474	7.80628	9.17887	6.40051	6.18942	6.33508	7.7659	6.85728
ITGA6	9.05651	9.77114	8.51223	8.95522	9.50927	8.6692	10.1048	8.49539	8.46488	10.5795	9.75045	7.85545	8.19045	8.01123	9.10994	8.53065	10.2125	9.94612	9.10972	9.845	8.44072	8.88113	8.37874	8.2844	9.32082	10.2249	9.51194	7.97573	8.85777	8.49315	8.5101	9.57786	9.15385	9.5446	6.98956	9.9955
MEFV	4.01247	6.81258	7.18359	3.45872	5.89311	8.29468	4.76587	8.28993	8.08497	4.36116	0	4.26087	2.5227	0.1727	1.36302	5.08752	4.93241	2.17319	3.25666	4.56205	0	4.28996	1.78546	2.95735	2.7906	5.65007	3.77287	5.69479	3.60593	2.5077	2.48773	2.29806	3.01646	4.65683	3.04165	0
CRP	0.726705	1.44553	1.80999	3.45872	2.03781	0.114078	0	0	0	2.49724	2.1712	8.95412	0	0	11.8161	5.45306	1.15746	1.04365	3.58802	1.55007	0	0	0.403717	2.35708	1.19848	3.93422	1.83949	2.24908	3.60593	2.5077	0.940841	0.481086	5.04652	2.79459	3.04165	0
MSR1	8.85986	10.0276	10.4229	9.04804	8.95038	10.6698	7.47008	10.902	9.5261	9.47834	9.59415	10.3834	9.73633	8.03077	9.54696	10.081	11.0076	9.41535	9.99274	8.85446	10.9215	9.65773	10.2949	9.479	10.0839	9.19292	10.672	9.19217	8.85777	10.4346	13.1303	9.9599	10.6841	9.75616	8.18866	8.85253
ULBP2	0.726705	0	1.49107	3.45872	2.03781	4.64637	2.45289	4.71523	4.34226	3.74992	3.9924	5.16919	3.71035	0	5.51763	7.07146	3.21829	0.292049	3.05725	1.55007	0	3.22851	4.05974	3.37998	3.27705	3.93422	1.74996	1.97095	3.60593	2.5077	0.940841	2.94664	4.6037	2.79459	6.67771	2.69294
ITGB3	4.39941	7.40153	8.02299	3.65412	7.54475	8.44562	9.46441	8.47089	8.87197	6.3997	6.7054	7.64025	9.12967	9.9148	10.689	6.87457	6.96692	7.74889	7.98088	5.25789	5.68681	7.1331	8.39584	8.96046	5.62824	8.59442	5.5639	6.83947	10.6731	8.60273	7.14877	7.24295	8.21112	8.13926	9.00588	6.42885
RIPK2	6.42026	7.43239	7.95589	3.65412	7.01386	8.46342	7.95746	10.066	7.78537	7.69996	7.94841	8.76436	8.38125	8.44182	8.33812	8.23448	8.15622	7.66434	7.7019	6.8744	7.21149	7.90734	9.58513	9.16698	8.24694	6.9847	7.533	7.90671	7.78409	7.52374	9.4122	7.52026	8.33337	7.41727	7.24584	7.41202
GZMM	4.95571	5.07897	5.2584	3.45872	2.03781	3.82993	0	0.314125	0	4.36116	3.21085	0	7.0186	3.17704	4.92494	5.53161	3.91613	4.35241	4.08414	5.80305	7.69898	6.37291	3.50903	4.08913	5.22647	6.79912	1.74996	8.38394	3.7474	6.2473	5.98182	4.52753	4.74467	5.52484	3.04165	2.85021
RELA	7.23057	6.71554	7.1056	8.71215	7.8573	7.32489	6.59161	6.73264	6.11959	7.5108	7.32613	7.26355	7.61961	6.76089	7.08576	6.87457	7.03219	7.2657	7.40905	7.35914	7.24902	7.20602	7.56969	7.48867	7.08185	7.77063	6.96191	7.4696	8.13594	7.33337	7.50951	7.11805	7.2908	7.47467	7.24584	7.1798
S100A8	8.03734	4.99876	7.2444	7.06102	2.03781	5.07476	7.89144	7.38166	7.01826	7.78134	6.33241	8.13576	5.71586	7.13955	10.7784	5.67694	8.00547	4.73059	8.17199	10.1011	5.76663	6.15448	8.47843	8.526	6.64858	11.0141	8.27452	7.5919	6.21546	8.27211	10.1622	6.16824	6.30777	8.30668	9.07359	6.07757
CSF1R	5.10191	7.50678	7.32169	7.17517	4.93952	8.13722	0	6.55754	5.70051	4.67354	5.20311	6.50775	7.0186	5.43805	5.43426	7.66628	6.89856	6.09123	6.34202	7.76082	7.22096	6.61707	6.70028	6.28213	5.92029	6.58611	5.92501	7.56229	4.6784	8.19021	7.61216	6.27611	6.88144	5.28919	5.72706	5.42488
CHUK	8.45294	9.31321	9.25573	10.9193	8.3502	8.33875	7.85726	8.63556	8.48518	8.29318	8.18836	8.23789	8.48468	8.43083	8.32661	9.40133	8.69774	7.97633	8.39988	8.4457	8.45284	8.21	8.80291	8.3848	8.08931	7.1491	8.93051	9.05003	9.83673	8.58147	8.85924	8.25932	8.07755	7.94984	7.5921	7.79729
CCL13	0.726705	3.03699	6.07648	3.45872	2.03781	3.82993	3.25068	6.06657	5.67717	1.81423	0.723327	7.00494	4.93213	0	5.25151	6.04148	3.97634	0.292049	3.05725	1.55007	4.03107	3.1119	3.9405	3.18409	1.19848	3.93422	1.74996	9.6935	3.60593	6.0133	5.39514	4.6123	0.319433	2.79459	3.56033	1.45554
CCL1	0.726705	0	0	3.45872	2.03781	0.114078	0	0	0	0	0	0	0	0	1.36302	5.98677	0	2.51969	0.303187	1.55007	0	0.451586	0.403717	2.35708	0.454318	3.93422	1.74996	4.60615	4.6784	2.94888	3.24005	0.481086	1.63247	2.79459	6.89292	0
F12	0.726705	3.56851	6.40717	9.87057	2.03781	0.302621	3.17197	4.73474	2.79258	4.59097	7.90327	4.20219	3.49235	6.49148	1.36302	1.29348	2.75139	3.41035	3.97517	1.55007	1.41893	5.78718	7.26921	7.99405	7.03175	3.93422	7.47962	1.97095	8.77998	7.84247	4.09819	5.54818	5.94834	2.79459	6.11764	6.81019
LY86	5.9652	6.43986	7.44197	3.45872	4.49017	7.80854	4.62524	7.75554	8.2	7.17754	7.449	7.38723	8.2174	6.95751	6.94226	6.49791	9.06479	7.90443	8.28473	8.13603	8.854	8.00048	7.84339	7.42351	7.92883	8.41221	8.42329	5.80005	3.60593	8.55989	10.606	8.22608	8.35001	7.94984	6.42468	7.245
MYD88	8.19229	9.13939	9.17818	8.98683	8.88922	9.26164	8.35045	8.16072	8.00284	7.98503	8.48108	9.02143	9.10583	8.00135	8.32661	8.65868	8.31035	8.83772	8.76976	9.42085	8.77899	8.77007	8.0302	7.67749	8.22927	8.20362	7.07419	9.78609	8.36632	9.06777	9.71537	7.97713	8.38813	7.94984	8.63956	8.65346
IFNL1	5.84575	5.03942	3.87115	8.55233	6.39347	4.97899	2.80555	2.79975	4.00992	3.74992	4.30158	5.07422	4.93213	5.14712	7.05818	6.93362	3.78762	4.91753	5.14848	6.30852	4.75982	5.23863	5.71136	5.56747	4.95257	8.85474	6.50826	7.40433	9.06874	7.69189	6.25995	6.08169	6.11345	7.29512	7.65239	4.73197
LYN	3.48211	6.6774	7.1201	6.48464	4.19909	7.81549	6.24265	7.39091	6.87172	6.6749	6.59619	7.88373	7.91673	7.11229	6.91176	5.28184	7.23061	6.67892	7.27756	8.35828	7.75876	7.98399	7.98572	7.55101	7.43788	7.66593	6.39751	7.93008	7.20323	7.87779	9.45623	7.49815	7.79098	6.33508	5.93553	6.71112
CXCL3	6.07552	1.86301	5.09189	3.45872	3.83404	4.64637	1.55986	6.7229	3.36001	6.01251	5.16538	8.19715	2.73649	6.0493	8.78769	6.71542	5.32857	6.37278	4.81074	1.55007	3.84747	4.34266	6.71852	6.58989	4.5009	3.93422	3.36539	5.69479	3.60593	4.25518	5.98182	3.87662	4.17588	7.16166	3.56033	4.46636
EWSR1	11.433	10.0626	10.0609	10.2155	10.9431	10.3562	9.94679	9.73606	9.99354	9.86293	9.78663	10.0683	9.92386	9.92528	9.07596	10.256	10.1163	10.1037	10.1053	10.3085	10.1617	10.1037	10.0965	9.94338	9.55347	10.4778	9.71033	10.6441	9.41594	10.1827	10.0518	9.97399	9.7362	10.567	9.86734	10.1406
CD207	0.726705	5.03942	0	3.45872	2.03781	0.114078	0	0	4.70746	0	0	0	5.61138	1.00494	1.36302	4.44264	3.64654	4.79563	2.20859	1.55007	0	3.85473	1.08704	3.18409	4.95257	3.93422	1.74996	3.6547	3.60593	4.63127	0.940841	0.481086	0.88954	2.79459	4.82097	0
CSF1	8.53246	7.42474	7.71931	5.51011	6.32122	8.55345	5.01168	8.93646	7.64202	6.79041	6.47804	8.782	8.54973	6.50552	6.81621	7.50042	7.91223	7.35473	7.46049	8.57318	8.57241	8.15949	7.94757	7.5408	7.29226	8.1268	7.30651	8.64638	6.94265	8.62369	8.85326	8.21934	8.31653	6.06298	6.11764	7.53298
NFKB2	10.5481	9.21011	10.2647	10.5998	10.3842	9.61021	7.81256	9.02228	8.37705	8.70008	8.02941	10.4161	9.26281	8.8074	8.90071	9.5921	9.3543	8.44526	8.6987	7.83671	8.63755	9.39778	9.31842	9.08156	8.37303	8.70425	7.81743	10.7982	9.89324	9.06777	9.46017	8.83213	8.96863	9.12793	8.48236	8.33198
SMAD2	6.24248	7.50678	8.03452	3.45872	8.36824	8.86609	9.79173	9.73727	10.1244	9.15819	9.21922	9.14341	9.62502	9.25446	9.85411	8.76817	9.37542	9.01889	9.08699	9.21588	9.01791	8.78443	8.53097	8.51039	8.5963	9.52772	9.61454	8.86834	9.19399	9.18518	9.74794	9.35306	9.23377	8.39853	8.48236	8.5368
IL11RA	7.00752	6.17372	5.20501	6.48464	5.9895	6.42041	5.79461	5.18102	3.7662	5.14798	4.96032	3.20755	5.31137	4.53105	1.36302	7.09752	6.05657	5.67346	4.53171	6.72267	5.76663	5.56123	4.36773	4.78629	4.24352	6.03348	1.83949	7.14937	4.6784	2.94888	5.39514	5.95758	4.2722	4.65683	3.04165	3.79844
GNLY	5.88667	6.76488	6.63623	3.45872	2.03781	3.82993	3.86512	4.59234	5.89518	7.08252	5.56373	7.80212	7.34611	4.47508	7.42501	6.813	7.2182	4.35241	7.40905	8.16576	6.83318	7.43563	6.71852	6.98562	6.27066	8.947	4.57045	7.22693	5.23961	6.62521	5.32778	6.75765	5.42731	7.01459	3.04165	5.67669
CSF3	0.726705	0	0	3.45872	2.03781	0.114078	0	2.46812	0	0	0	0	0	0	1.36302	1.29348	0.666633	0.292049	0.303187	1.55007	1.86814	0	0.403717	0.402519	1.19848	3.93422	1.74996	2.24908	3.60593	2.94888	0.940841	1.08839	0.319433	2.79459	3.04165	0
F2RL1	9.32197	9.65491	7.93144	11.0372	8.52119	6.43852	10.2417	3.06922	6.20369	7.36934	8.60957	1.23928	1.96746	4.78231	7.76918	7.55785	7.4849	7.96224	7.28898	6.46016	4.19391	7.14056	8.81143	9.54175	9.70982	7.77063	8.53216	5.69479	8.8194	7.76915	6.1858	7.62598	9.16957	8.20858	4.82097	7.72803
CEACAM6	0.726705	0	0	3.45872	2.03781	0.114078	5.31617	0.314125	0	0	1.37961	4.93701	0	0.1727	1.36302	5.45306	0	0.292049	0.303187	1.55007	0	0	0.403717	0.402519	0	3.93422	1.83949	3.11671	3.60593	2.5077	0.940841	0.481086	2.77483	2.79459	7.52918	0
CCL27	0.726705	0	0	3.45872	2.03781	0.114078	0	0	0	0.472395	0	0	0	0	1.36302	1.29348	1.81444	0.292049	0.303187	1.55007	0	0.451586	0.403717	1.31017	0	3.93422	1.74996	1.97095	3.60593	2.5077	0.940841	0.481086	0.319433	2.79459	3.04165	0
ENTPD1	8.78064	8.26682	8.02299	7.64022	8.70276	9.39517	6.38903	7.08006	6.31375	7.59265	7.35993	6.40743	7.50764	6.98782	6.84877	9.05418	8.28974	7.69023	7.90864	7.74121	8.5908	8.25194	7.36495	7.46727	6.83543	8.20362	7.36655	9.16287	6.21546	7.47845	8.1785	8.20576	7.66359	7.86651	5.18982	7.52717
CTAG1B	2.63454	3.18932	2.29196	5.1118	2.03781	1.76466	0.518146	2.55844	0	3.08494	0	2.79607	2.73649	0	1.36302	1.29348	0	0.292049	1.10735	1.55007	2.71827	0	0.403717	0.402519	0.454318	3.93422	1.74996	1.97095	3.60593	2.5077	0.940841	2.29806	2.77483	2.79459	3.04165	2.08137
IFITM1	9.74282	8.92553	10.075	3.45872	10.1488	11.715	10.7407	11.1712	10.9641	11.2443	9.70186	11.1879	11.6259	10.2707	12.1958	8.23448	12.3953	11.7847	11.5282	12.1538	11.6607	11.675	12.1988	12.0277	10.1686	11.9856	8.86957	10.377	8.00531	10.9889	11.6281	12.1502	11.7776	11.3362	10.1337	11.7927
CXCL9	7.92395	8.94439	11.9192	9.21748	7.66638	10.0346	6.46527	9.5036	8.79814	8.834	8.28829	8.9272	13.5047	7.50355	11.5686	12.5915	11.6193	10.9756	9.81641	8.15097	11.0513	12.4059	6.88924	6.15409	11.4238	8.47554	6.0765	14.1789	12.7199	9.91163	11.5601	10.3569	9.92396	8.42789	9.58751	10.4411
BCL2L1	11.1047	10.8113	11.1035	11.267	10.3115	10.889	11.5529	11.4137	11.2418	10.7914	10.6492	10.3559	10.7031	9.90953	11.5844	10.3565	10.6022	10.4528	10.725	10.2577	10.0598	10.4506	9.99544	9.77511	10.7511	10.6386	11.4966	10.7064	11.401	10.7286	11.5001	10.5083	11.6103	10.9826	9.92957	10.2238
RPS6	14.2452	14.0428	13.9356	14.1197	14.195	13.6037	14.064	13.5956	14.6902	14.5855	13.8103	14.4112	14.5011	14.1082	13.7835	12.8557	14.0064	13.5139	13.5034	13.811	13.6055	13.8903	14.1446	13.995	13.8076	14.3193	14.6927	13.6163	14.322	14.4628	13.9466	13.983	14.4825	13.6716	12.6809	13.5838
IDO1	9.73163	8.41712	9.22252	4.55973	5.1207	8.25434	4.86927	5.63989	7.11699	10.4243	7.449	8.528	9.42571	6.71331	7.97493	10.4631	10.5824	9.54633	7.55818	7.59592	8.34862	10.0999	7.92419	6.15409	7.9343	8.27655	4.57045	10.2293	7.78409	7.80628	7.33182	7.81669	7.62763	9.90974	5.93553	8.20666
FCGR1A	0.726705	4.95691	5.72467	3.45872	4.19909	7.05823	3.86512	6.43174	4.96047	5.45857	4.55605	5.6582	4.88809	2.46615	2.21887	7.66628	5.18289	5.32255	4.93232	3.89112	5.04233	5.31973	5.71136	5.15076	5.32961	3.93422	5.5639	6.78922	4.6784	6.2473	8.14953	4.23847	6.39592	5.00739	3.04165	4.95619
TNFSF8	5.3562	6.70294	7.19047	5.8219	5.89311	5.97553	3.17197	5.815	5.14195	6.38752	5.00373	5.36913	6.49493	4.47508	5.51763	7.44061	7.81667	6.21529	6.22791	7.65999	7.97581	6.99999	5.67446	5.30343	5.68121	6.79912	6.92245	7.22693	4.6784	7.38337	8.14953	7.28229	5.94834	6.06298	3.04165	4.01328
IL1RAPL2	0.726705	3.45284	3.38688	3.45872	2.03781	0.114078	2.45289	2.87198	0.941432	3.40796	0	2.43756	2.27163	2.46615	1.36302	6.09419	3.21829	3.03269	3.25666	3.57393	0.76309	3.99303	4.05974	5.09606	5.19038	3.93422	1.74996	2.24908	5.23961	4.92932	2.91238	0.481086	0.88954	2.79459	5.93553	3.12111
SH2D1B	2.63454	3.18932	4.47784	3.45872	2.03781	2.16357	1.28858	0	0	5.36228	0.723327	1.95941	3.3696	0	3.29275	6.41745	5.50242	3.5676	4.74587	7.13704	4.19391	5.06131	2.60718	4.641	2.7906	5.65007	1.74996	4.04567	3.60593	2.5077	3.24005	3.87662	2.77483	5.72735	3.56033	2.51641
IFIT2	5.88667	7.75283	8.25086	3.45872	7.97969	8.85264	6.09047	7.94954	6.17064	6.08971	6.95802	7.73126	6.37241	6.46299	7.89923	7.22117	9.17164	8.34017	7.53916	8.16576	5.48136	8.55523	7.30586	7.20828	7.02151	6.33609	6.84014	5.32323	8.73946	8.37455	7.72118	6.44741	7.57195	5.52484	8.06103	6.42885
ICAM1	8.16759	8.96301	10.2242	8.88984	9.60366	9.93128	5.52059	9.33336	8.76531	9.75567	9.26677	10.7237	9.91703	9.5108	8.30331	9.04751	9.64137	9.74054	9.04717	8.86356	9.01518	9.44072	11.3452	10.7839	10.2769	9.19292	8.14338	10.7299	11.2861	10.7762	10.8993	9.06801	11.088	10.5537	10.2553	9.14597
ITCH	9.75669	9.40165	9.6409	9.78326	9.62632	9.51739	10.0349	10.0694	9.90964	9.89447	9.45837	10.1443	9.86686	9.96137	10.302	10.1479	10.5456	10.0447	9.93208	10.2951	10.1294	10.0912	10.0469	9.91797	10.3513	10.1297	10.1078	10.2938	10.2513	9.79641	10.1695	9.95585	10.3159	10.1577	8.06103	9.72162
CXCL2	9.25712	7.49952	9.0666	7.17517	6.46227	6.47408	5.6996	8.75736	7.12564	10.1099	8.1061	8.44502	8.08711	8.15173	5.67117	8.33647	9.40035	8.48031	8.78598	4.73065	6.26503	7.46564	11.0236	11.298	10.2993	5.12635	6.14667	8.04161	10.8548	11.0598	7.02665	8.10697	7.83895	9.69709	7.81947	9.00042
CXCL5	8.15927	0	0	3.45872	6.86934	0.114078	0	7.05701	3.7662	3.30811	5.20311	6.97019	3.3696	2.21598	3.29275	1.29348	8.34786	8.75836	5.42197	5.01822	0	7.97149	7.99323	8.16325	2.34184	5.12635	1.74996	1.97095	3.60593	2.5077	3.50689	1.81646	6.89663	10.6315	3.04165	0
CXCR6	3.85639	5.89223	8.01138	3.45872	2.59669	5.32896	4.29467	5.7494	5.14195	6.3122	5.08682	5.16919	8.09197	5.34744	7.38116	7.59491	7.76214	6.5529	6.92884	7.74121	9.54298	8.55244	5.02465	2.95735	7.40677	6.58611	6.21358	7.37055	7.61519	6.70602	7.50951	7.44136	6.5383	3.50453	5.72706	6.5018
NLRP3	6.14464	6.89245	6.71475	7.17517	6.32122	7.2854	5.33436	6.71801	6.26761	8.24674	5.41087	6.13682	7.44822	5.77581	3.29275	8.14986	8.36485	6.62625	6.94338	6.50737	6.48549	5.93179	6.00677	5.60713	6.08659	4.29587	5.84285	7.43733	5.95729	6.13504	7.59794	6.42415	5.82674	5.72735	4.82097	5.23824
NCF4	6.62763	7.40931	7.42455	7.47174	4.49017	7.89635	4.43611	6.64259	6.87172	7.11981	6.11211	8.2775	7.58554	6.10568	7.58818	8.25778	7.45876	6.57159	6.94338	7.96059	8.66211	7.83561	7.29375	7.35527	6.66182	8.04566	7.39566	9.17271	3.7474	7.97882	9.45228	7.14675	7.20799	6.93502	6.11764	8.02059
A2M	12.1855	13.3061	12.4155	10.7269	11.4311	12.7059	11.1223	11.4387	11.8545	12.7941	11.4446	9.3484	11.8761	9.87481	11.3213	11.7962	13.4581	12.3205	12.2914	12.055	12.6435	12.0221	11.8629	11.422	10.9334	13.2946	12.4216	11.7494	11.4268	12.8062	12.5788	13.1472	12.101	13.3783	10.8389	12.4478
ROPN1	0.726705	0	0	3.45872	2.03781	0.114078	1.55986	2.46812	0	1.48901	0.723327	0	0	1.91313	1.36302	7.17297	0	3.03269	1.76058	2.5974	0	0	2.60718	2.95735	0	3.93422	3.77287	1.97095	3.60593	2.5077	1.88335	3.57252	2.77483	2.79459	6.78932	0.325502
CD8B	5.3562	5.11747	6.82504	3.45872	8.17681	5.51118	0.518146	3.53738	0.118667	4.41014	3.05449	4.01031	7.72351	4.29285	4.92494	6.19417	5.98511	6.47561	4.36894	5.8768	9.25316	7.61772	3.33082	2.68821	5.26167	3.93422	1.74996	7.53205	3.60593	5.57081	6.82157	6.75765	5.04652	4.19279	3.04165	5.69754
TNFSF9	6.44787	5.82403	6.33444	7.28095	6.16488	7.37278	7.42836	5.1523	4.92126	7.04424	6.09213	5.6582	6.07135	5.40848	5.51763	5.53161	6.28796	7.01566	6.52711	1.55007	5.08447	6.41042	6.54543	6.70403	6.5665	7.95968	5.5639	5.17456	7.07881	7.11401	4.8402	6.24989	8.34449	8.06645	5.72706	6.3651
C1QBP	9.78403	10.0251	10.2005	9.65141	9.38187	9.34323	10.9891	10.4212	10.8143	9.93897	9.65157	10.5315	10.332	10.7883	10.9344	8.07315	9.45823	9.5534	9.54337	9.25097	8.84176	9.35032	10.1512	10.2572	11.0493	8.75618	9.4715	8.8191	10.5729	10.3864	9.65138	9.86376	10.0224	9.05453	9.22022	9.70369
IL12RB2	0.726705	2.6735	4.4321	3.45872	5.1207	2.73222	0	3.00642	0	0	0	2.79607	6.01103	3.92622	2.21887	7.3568	5.56257	8.31266	2.54994	4.88159	6.95175	5.39652	7.86811	8.14988	3.93005	3.93422	1.83949	6.50779	3.60593	4.63127	3.92668	4.52753	4.44745	4.65683	3.04165	3.34909
KIR_Activating_Subgroup_1	0.726705	0	1.08104	3.45872	2.03781	0.114078	0	0	0	0	0	0	0	0	1.36302	1.29348	3.91613	0.292049	2.20859	1.55007	2.71827	0	0.403717	2.35708	0	3.93422	1.74996	2.24908	3.60593	2.94888	0.940841	3.39247	0.319433	3.50453	3.04165	0
NRP1	11.8807	12.3463	11.8412	12.4075	12.4046	11.8531	10.4738	11.2432	11.35	11.8394	10.3764	10.3643	10.6011	10.8921	9.89366	11.3715	11.6231	10.8626	11.8471	10.8471	10.805	10.3736	11.2027	10.6227	10.7046	12.3191	10.2461	11.2288	10.7363	11.5908	10.6411	11.9626	10.6819	12.5949	10.4799	11.5343
CAMP	0.726705	0	1.49107	3.45872	2.03781	0.114078	1.55986	0	0	2.30342	0	1.23928	0	1.00494	1.36302	1.29348	2.60653	0.292049	0.303187	1.55007	2.71827	0	0.403717	2.68821	0.454318	3.93422	1.74996	1.97095	3.60593	2.94888	5.18282	2.94664	0.88954	2.79459	5.18982	2.08137
TGFB2	4.1533	4.56963	3.72706	3.45872	5.78982	7.53311	5.03411	6.81281	5.83317	5.52679	6.34934	7.022	5.49875	6.6641	4.50214	2.81525	6.74263	6.01133	5.14848	6.83794	4.34022	6.56257	6.37194	6.20668	4.86371	7.29667	5.5639	2.24908	3.60593	6.0133	6.0669	6.49284	6.47899	5.52484	8.69794	4.36572
IL18RAP	6.2106	7.32957	6.47641	3.45872	2.03781	3.13904	3.64966	4.11525	0	5.73338	0	4.01031	5.37657	3.92622	4.65725	7.07146	5.41811	5.36603	5.0974	7.72133	4.95417	5.80607	4.6214	3.37998	3.64018	6.03348	3.77287	8.04161	3.60593	2.94888	3.732	5.03711	4.74467	5.52484	3.04165	4.77184
MS4A1	4.95571	6.03983	6.96009	3.45872	2.03781	0.302621	0	0	0	4.63285	4.7212	0	5.83663	8.65202	4.92494	5.9299	5.67583	4.97483	3.25666	9.6797	7.61522	9.22608	0.403717	0.402519	4.61419	3.93422	1.83949	9.52717	4.6784	8.42317	5.18282	3.18671	0.319433	2.79459	3.04165	4.51417
IFNA1	3.48211	0	0	3.45872	2.03781	0.114078	0	0	0	0	0	0	0	0	1.36302	7.39931	3.49014	3.41035	0.303187	1.55007	0	0	0.403717	2.68821	0	3.93422	1.74996	1.97095	3.60593	2.5077	0.940841	0.481086	0.319433	2.79459	3.04165	0
PIK3CG	6.6983	8.10861	8.64847	6.48464	7.47986	8.15923	5.20197	7.50604	7.19302	7.28649	6.58194	7.50114	9.10343	7.333	7.75207	9.32619	8.28677	7.48861	7.7189	8.31914	9.43719	8.69859	7.09868	6.74016	7.15857	7.95968	6.21358	9.16287	8.41859	8.04244	8.92339	7.62598	7.52385	7.29512	5.48331	7.82124
CD80	3.25088	4.45406	5.78049	3.45872	2.03781	6.85743	1.55986	5.30361	2.79258	4.89619	4.82165	6.55542	6.01103	4.78231	1.36302	7.81502	6.8186	4.35241	4.60668	5.46336	7.20195	6.81655	4.45734	4.39129	5.19038	3.93422	1.74996	7.40433	3.60593	5.57081	7.6402	5.03711	5.20132	2.79459	6.42468	5.37397
IFI27	9.54609	10.6541	10.3057	13.728	10.1592	10.7169	8.53278	9.94304	10.8918	10.343	12.5789	12.1836	11.1515	9.74476	9.84607	10.343	11.0878	12.531	11.0941	12.5295	10.2419	10.6316	8.90598	8.27827	11.3653	11.8368	8.8799	9.77322	6.62439	9.17101	11.1367	12.1735	10.005	10.5604	9.9775	10.8184
SH2B2	4.28159	5.84712	6.03117	6.80142	6.24517	6.34558	5.03411	4.54893	3.36001	4.67354	5.34489	3.94023	5.05672	5.68005	5.80993	5.74445	5.04913	6.2849	5.57917	5.46336	5.71391	6.04742	5.08212	4.85379	4.66766	5.12635	5.66299	6.9805	5.95729	6.92439	5.69155	5.31516	5.9772	6.66601	7.32206	6.24275
CTSS	10.6689	10.7016	11.5763	9.26981	10.2051	12.1424	9.8474	11.6515	11.3207	11.3324	11.1699	12.2394	12.8112	11.2177	12.661	9.67663	12.9115	11.2918	11.7314	12.6909	13.1397	12.3392	11.2784	11.1371	12.2419	12.3659	12.6561	11.309	10.6183	12.0725	14.5257	12.1435	11.5225	11.3009	10.403	11.2118
IL27	0.726705	0	2.29196	3.45872	2.03781	1.21143	0	1.21148	0	0.472395	0	0	0	0	1.36302	1.29348	2.60653	0.292049	0.303187	1.55007	2.48648	0.451586	2.25405	0.402519	2.7906	3.93422	1.74996	2.24908	3.60593	2.5077	3.24005	0.481086	1.63247	2.79459	6.11764	0
IFNA17	0.726705	0	0	3.45872	2.03781	0.114078	0	0	0	1.06845	0	1.23928	1.58155	0	1.36302	8.40066	1.52303	3.03269	2.54994	4.37111	0	0	0.403717	4.39129	0	3.93422	1.74996	2.24908	3.60593	2.5077	0.940841	0.481086	3.56502	2.79459	5.48331	0
PDCD1	1.53607	3.95606	6.59532	3.45872	2.03781	6.02432	0	3.18716	0	2.49724	3.48038	1.95941	6.98763	0.1727	3.62901	7.07146	5.13086	4.06643	5.33644	3.89112	9.39177	7.42955	3.50903	0.402519	5.03627	3.93422	1.74996	6.15782	3.60593	4.25518	5.32778	6.64143	4.6037	2.79459	6.27931	5.0238
PSMD7	10.3074	11.4599	11.0684	13.549	9.90492	10.1491	10.0481	10.4895	10.4023	10.1155	10.6535	10.8413	10.127	10.2427	9.83799	10.448	10.1559	9.93172	9.87635	9.6797	10.1167	10.2103	10.2873	9.88003	11.2379	10.0064	9.88984	10.9687	11.1381	10.5757	10.952	10.2435	10.6363	10.4573	9.29777	10.3851
IL18R1	7.42371	8.68723	7.81152	7.28095	8.21718	6.91031	5.6855	5.57645	5.2086	6.73381	4.91556	6.08904	6.53832	5.79879	2.8535	8.23448	7.63718	8.2444	6.95777	8.30585	6.96309	7.9673	7.07056	6.54974	7.57014	5.12635	4.93011	8.79384	8.25572	6.70602	5.45949	6.94907	7.87774	7.90878	3.56033	7.82124
BLNK	6.07552	6.70294	7.17667	7.17517	6.24517	6.93604	3.96187	5.47574	6.37307	6.44741	6.15124	4.42382	6.74996	6.41917	6.39908	6.33224	7.09463	6.47561	7.23092	8.4457	7.10291	6.86238	6.34871	7.82774	5.48664	5.12635	6.75284	6.83947	4.6784	7.05353	7.5544	5.82177	5.9772	6.33508	5.48331	6.68002
CCR5	3.48211	7.31308	8.4562	7.06102	3.34414	7.20302	1.98514	6.21975	6.5115	6.37524	6.5085	6.00571	8.82843	5.79879	6.16055	7.86138	7.55567	7.14609	7.04123	7.1067	10.0545	8.94856	6.62493	5.56747	7.43017	6.79912	4.93011	9.06066	7.93527	8.13291	9.00651	8.17125	7.02658	6.45402	3.04165	6.83863
S100A12	0.726705	1.44553	2.07101	3.45872	2.03781	0.114078	5.74109	4.41028	0	5.78999	3.05449	3.20755	0	2.86494	7.83567	5.36999	5.18289	0.292049	4.81074	7.04406	0	3.78026	4.27219	5.35093	2.7906	6.79912	6.0765	4.35296	3.60593	4.92932	4.09819	3.18671	2.77483	6.06298	7.46339	1.80212
ADORA2A	6.00292	5.86985	6.29666	3.45872	7.54475	6.04811	4.00792	4.02309	4.40044	6.17721	4.43442	4.01031	6.18492	4.47508	3.90152	6.37548	6.28796	6.26207	6.22791	5.01822	7.47176	6.7692	6.37194	5.85788	5.57326	3.93422	3.77287	7.10897	3.60593	5.73386	6.33047	6.5584	4.6759	5.72735	7.24584	6.72134
IL12B	2.63454	0	1.49107	3.45872	2.03781	0.114078	0	0.678751	0	2.30342	0	0	3.80813	0	1.36302	7.3568	4.29274	3.41035	2.82578	2.5974	1.41893	1.49727	1.08704	2.35708	1.68698	3.93422	1.74996	1.97095	3.60593	2.94888	0.940841	2.29806	1.63247	2.79459	5.72706	0
GATA3	1.53607	0	2.48352	3.45872	2.03781	1.21143	4.79243	0.678751	0	2.30342	0	0	4.64513	0	1.36302	1.29348	3.97634	0.292049	3.05725	1.55007	4.65185	3.1119	0.403717	0.402519	0.454318	3.93422	1.74996	4.82147	3.60593	2.5077	2.48773	3.18671	2.12044	2.79459	3.04165	1.80212
IL10RA	8.41147	8.62178	9.33243	8.67382	8.21718	9.89567	5.22164	8.47524	8.34408	8.4624	8.41429	8.48557	10.3299	8.25504	9.07596	10.4505	10.2419	8.46039	8.9923	10.0382	11.5391	10.6116	9.03164	8.66872	9.02806	9.96289	8.96004	10.7822	9.30923	9.6095	10.7846	9.75377	9.01112	8.64348	8.3791	9.38005
GZMA	8.30226	9.19444	10.9127	9.29528	5.78982	8.47224	5.84622	7.23188	8.2	9.12557	7.1824	8.9272	10.8631	7.51053	9.74591	9.32619	9.82652	7.91178	8.58741	9.36428	12.0441	10.6336	7.6479	6.90835	8.73428	8.70425	6.39751	10.9744	9.67424	8.68478	10.4857	10.2048	8.59316	8.51256	6.55674	8.68773
MAPK3	10.1249	9.63349	9.13244	8.50944	9.38187	9.40442	8.93106	8.94695	9.03694	9.68653	9.3699	8.76942	8.799	8.31206	8.72768	8.7923	9.8111	9.59739	9.56233	9.25789	9.06076	9.07464	9.16396	8.92167	8.78355	9.7743	10.0076	8.66042	8.69776	8.85391	9.23969	9.61686	9.34868	9.73282	8.54731	8.9643
VEGFA	15.162	12.2201	13.1597	11.1322	14.2897	11.9407	10.929	9.73364	11.2611	14.5631	10.4625	11.1246	10.9121	9.8281	10.1601	13.5084	14.1666	14.3279	12.9929	9.89022	6.73076	11.6753	9.44977	8.65932	8.4283	14.3386	8.35082	8.76813	9.85582	9.06777	9.76714	13.3634	13.7438	14.3365	12.8689	14.4226
HLA-DPB1	8.71966	12.6564	12.6823	10.4262	10.8435	13.3164	10.1193	13.1015	13.5215	12.6236	11.4082	11.7162	14.1353	11.5879	12.4384	12.0348	13.9936	12.8917	13.4636	12.9853	13.5624	13.5814	12.1429	11.2759	12.5042	12.6391	12.3075	12.826	12.1141	13.1005	14.6086	12.9885	13.0734	12.1732	10.5608	12.1639
CD48	7.94347	7.85888	8.23763	3.45872	6.16488	6.91031	4.00792	6.46131	7.48283	7.38167	7.21047	6.88881	10.1007	8.66146	8.31501	7.79923	9.13249	8.45032	8.61492	9.5448	10.3602	9.6835	7.02732	7.10124	8.22927	9.11551	6.70713	9.96084	8.46903	8.85391	10.6237	8.409	7.5529	7.82297	7.46339	6.99842
MIF	13.6382	12.4167	12.0024	10.5477	12.4946	10.7381	11.4952	10.2179	11.7306	11.4487	11.8943	12.101	12.1412	12.13	10.9076	9.99694	11.2589	12.1776	11.7732	9.74515	10.0492	10.76	11.6697	11.7807	11.1019	11.8488	11.447	9.65192	11.2932	10.9686	11.5801	12	12.1826	12.7541	12.8625	11.7645
PRM1	0.726705	0	0	3.45872	2.03781	0.114078	0	0	0	0	0	0	0	0	1.36302	5.45306	0.666633	1.04365	3.43183	1.55007	0	1.49727	0.403717	3.18409	0	3.93422	1.74996	1.97095	3.60593	2.5077	2.48773	0.481086	3.01646	2.79459	5.72706	0
SYT17	0.726705	4.513	2.48352	7.55844	2.03781	4.37257	0	3.66484	0	0	5.04587	4.20219	2.92264	0	1.36302	4.59674	4.70223	4.73059	4.18545	1.55007	3.24961	3.22851	4.36773	3.55243	3.40851	3.93422	1.74996	5.458	3.60593	2.5077	5.79493	3.73256	3.84107	4.19279	3.56033	4.88525
PDCD1LG2	0.726705	4.99876	5.96847	3.45872	2.03781	7.19238	3.00036	5.60852	4.75283	5.98043	5.72805	6.60155	7.13623	5.55064	5.74222	6.6465	8.04466	6.14214	6.69114	8.35828	8.11954	7.19889	5.91486	3.84559	6.25327	3.93422	5.08109	7.80921	3.60593	5.38696	8.93475	6.49284	6.28486	5.72735	3.04165	6.09339
LRIG1	8.4665	6.69023	8.52045	4.55973	9.41695	10.0136	8.46424	9.36734	7.68361	8.32227	7.05407	9.80179	8.64543	7.05617	7.94513	7.24468	8.78868	8.12294	9.00967	7.43434	7.49538	7.69068	6.6631	6.62895	7.2578	8.8063	9.10807	8.12501	6.79228	8.4702	7.91723	8.42667	9.21269	7.86651	6.55674	7.97006
CKLF	7.84307	8.40939	9.05156	9.3691	8.43823	9.36707	10.2045	9.53939	9.82055	9.32554	9.59947	9.80918	10.1884	9.70273	9.54696	7.53896	9.05784	9.09838	9.47748	8.8453	10.1001	9.6681	9.33033	9.02777	10.1581	9.52772	9.32787	9.56499	10.1311	10.2716	10.7056	9.36227	9.78803	9.61011	8.93484	9.30899
LRP1	9.11796	9.92285	9.57534	7.17517	10.8109	11.4248	10.1153	11.1294	9.72418	9.64748	9.42882	10.3966	9.54396	8.76719	10.0869	8.39016	9.70502	9.88391	9.91005	10.2816	10.0074	9.48388	10.0612	9.66667	9.27418	10.1297	10.8162	10.6617	6.79228	10.8756	11.9618	9.7561	11.3573	11.1461	10.6072	9.7851
CD274	3.48211	5.15496	6.16303	3.45872	3.83404	6.22552	6.05801	2.72371	3.10401	5.33717	6.33241	5.39556	7.20964	3.84023	6.74879	7.44061	6.16402	5.60252	6.07787	7.43434	7.00757	7.03243	4.36773	1.31017	6.06682	3.93422	4.93011	9.4484	5.64262	7.17205	7.89413	5.59059	6.03326	5.00739	5.93553	5.15021
CCR2	7.07989	7.82439	7.70496	6.93705	6.24517	5.79045	3.00036	6.11946	6.31375	7.02077	5.82804	5.36913	7.67249	6.31144	7.46757	7.29058	8.32778	7.9191	7.44014	7.57392	9.50664	8.85869	6.52485	6.4442	6.95854	6.03348	6.39751	9.60185	7.86166	8.07323	7.82253	7.76207	5.29601	6.06298	6.27931	7.04798
ITGA2	8.35426	7.44758	7.37706	6.07814	7.90751	7.30528	10.7589	6.47297	8.49856	8.15632	7.48773	8.29866	7.68542	7.31717	7.73475	7.31299	8.12332	8.94196	8.37329	8.90821	7.17294	8.59379	7.28153	6.52924	7.93974	8.41221	7.70564	6.50779	5.23961	6.70602	8.12989	8.04732	8.94691	8.13926	7.46339	7.41831
PDGFC	7.53087	8.59475	8.66092	7.92763	8.65947	8.99102	10.1927	10.6188	8.56684	9.01907	8.49256	7.35392	7.19163	7.57185	8.71007	8.18674	8.77815	9.02907	8.65521	6.55307	7.51862	7.54649	8.14926	8.49462	7.98258	8.04566	9.72761	7.64938	9.5153	8.01098	8.56232	8.28537	8.92115	9.85675	8.22881	8.71099
FLT3	0.726705	5.59768	5.90291	3.45872	2.03781	1.76466	3.86512	3.00642	1.46212	4.86139	0	3.42841	5.20768	4.95592	4.32831	6.28767	4.83822	3.83847	4.28011	7.50582	5.12542	6.51744	1.08704	1.92658	4.44073	3.93422	4.57045	6.30813	3.60593	2.94888	4.09819	4.52753	2.48442	2.79459	4.82097	3.34909
C8A	0.726705	0	0	3.45872	2.03781	0.114078	0	0	0	2.49724	0	3.20755	0	0	1.36302	5.67694	0	0.292049	1.76058	1.55007	0	0	0.403717	0.402519	0	3.93422	2.79542	1.97095	3.60593	2.5077	0.940841	1.81646	0.88954	2.79459	6.27931	0
IRF5	8.25615	7.94701	7.73352	8.37257	7.3767	6.78848	5.80769	6.49029	5.7461	6.01251	6.96901	6.97019	7.46331	6.27912	6.88061	8.04665	6.41303	7.00194	6.62053	7.19585	7.15328	7.03243	6.84011	6.42213	7.61847	3.93422	7.60953	7.78377	6.79228	7.05353	8.40781	6.13997	6.803	6.66601	4.82097	6.39094
ILF3	11.4889	10.8533	10.6854	11.0372	10.7571	10.5321	10.8581	10.6165	10.2865	10.4898	10.3493	10.6529	10.3705	10.4709	10.1633	10.4353	10.6561	10.5852	10.5472	10.8263	10.7764	10.7823	10.8811	10.8033	10.2865	11.1269	10.4471	11.1687	10.5613	10.6943	10.4325	10.8348	10.7473	11.2109	10.7242	11.1426
TRAF6	7.79013	7.47007	7.251	8.3239	7.66638	7.55818	6.78912	7.04143	6.69703	7.05967	6.95802	6.36793	7.12678	6.29537	6.78289	8.53065	7.43214	7.09532	7.19492	7.35914	7.42333	7.2822	6.78925	6.8267	6.59438	7.95968	7.17837	7.64938	5.95729	6.35146	7.41531	7.42973	7.27926	7.98977	7.9692	8.01229
CCL4	7.87393	7.54964	9.76946	6.80142	2.59669	8.46784	5.55201	6.98961	6.75392	9.70505	6.75705	7.65126	9.26065	6.14208	8.10192	8.03321	8.99919	6.5529	8.74508	7.43434	10.222	8.93146	6.93675	5.48471	7.5346	7.29667	6.45395	8.27861	8.36632	8.24533	10.5369	8.37907	7.50416	6.45402	7.81947	7.60649
CCL3L1	5.62164	5.51358	8.13787	5.51011	3.34414	7.35382	4.62524	6.03546	6.18726	10.2628	7.34313	8.21581	9.81488	6.40427	7.6449	7.22117	6.33471	6.19131	8.32414	6.19777	9.4043	8.31594	6.84011	5.39692	7.48333	6.9847	6.39751	7.56229	5.95729	8.21803	10.9294	6.73892	7.68124	5.90491	3.56033	6.54846
HLA-DMA	10.1142	11.07	10.9369	10.5156	9.44272	10.4214	7.15413	9.74089	9.0529	10.2941	8.84558	9.35515	10.7744	9.27714	9.87402	11.0664	10.6664	9.62001	9.85921	9.74022	11.2861	10.9989	10.0214	9.85553	10.1476	10.0064	10.0076	11.368	11.2505	10.554	12.2525	10.3752	10.4128	10.675	9.66272	10.3177
LILRA5	5.4683	4.56963	5.06217	3.65412	2.03781	2.73222	3.00036	3.74396	0	4.08767	4.15525	6.40743	3.23544	3.02941	5.87461	5.74445	5.71169	3.5676	3.05725	8.85446	5.44946	4.70662	6.34871	6.30642	5.48664	6.03348	5.5639	6.83947	3.7474	7.47845	8.00609	3.57252	4.52769	5.00739	6.42468	3.71908
LAG3	5.3562	6.87008	8.88965	7.17517	3.83404	7.99757	2.45289	6.09703	3.10401	4.59097	4.49652	7.77217	8.96719	5.21703	7.5089	7.5765	7.52576	4.91753	7.30032	9.12043	10.4456	9.4912	5.71136	4.71547	7.27513	6.33609	1.74996	8.91595	7.42387	6.44859	7.76002	8.71242	7.43301	6.06298	4.32417	7.38013
TAB1	9.62077	8.78613	8.55019	9.24388	9.22242	8.34837	7.86666	7.85022	8.03534	8.07891	7.34313	8.30216	8.3121	7.93548	6.94226	9.16921	8.7265	8.69584	8.65962	8.82681	8.66558	8.50698	8.33212	8.7943	7.02151	8.1268	8.77304	8.98455	8.07211	8.27211	8.52522	8.62841	8.42526	9.40392	7.24584	8.42245
ST6GAL1	5.3562	8.42098	8.98777	7.92763	7.05898	9.34083	9.02643	8.69152	8.49856	8.77679	9.20069	9.13363	9.67122	8.72582	10.0524	9.68953	9.75635	9.31076	9.82821	10.0895	10.4201	9.56652	8.81568	8.35016	8.37705	9.64254	8.82746	9.49618	9.25276	10.1541	10.103	9.15889	8.74773	10.0391	9.6331	10.0091
HAMP	0.726705	4.26124	5.79863	5.51011	2.03781	6.02432	0	5.01549	4.8395	3.74992	6.44692	1.64381	4.41621	5.37828	1.36302	1.29348	3.40509	3.95695	4.36894	1.55007	4.19391	2.84593	6.20088	5.79057	5.51609	3.93422	1.74996	4.04567	4.6784	7.43169	8.46379	3.18671	6.21388	2.79459	5.93553	0
FLT3LG	7.19842	8.04013	8.38296	7.64022	7.66638	8.58225	3.91431	6.38314	6.40184	6.57103	5.82804	5.84239	8.77199	6.6641	7.03006	8.84708	7.5358	7.64682	7.46049	7.01169	8.08363	8.55802	6.56572	5.92219	6.02645	6.9847	6.27753	9.84877	6.79228	7.22786	7.38249	6.9161	6.68549	7.22993	6.78932	7.01513
CD47	9.31824	10.6549	11.1488	11.1322	9.78917	10.6841	11.3002	10.264	10.8975	9.70136	9.74886	11.0085	11.0589	9.98034	11.903	10.8382	11.0668	10.2487	10.4665	10.8967	11.0313	11.1835	11.3005	10.7209	10.9388	10.7323	10.7101	10.6192	10.9732	10.7573	11.3816	10.6777	11.338	11.0168	8.75405	10.1557
SELPLG	7.90415	7.24517	8.13787	3.45872	4.93952	7.70758	5.24105	7.83223	6.77607	7.17754	6.55301	7.18239	8.54265	6.57372	7.60734	7.59491	8.21362	7.35473	7.41949	8.49337	9.42904	8.52704	7.39927	7.04458	7.23141	8.27655	8.24284	8.93918	6.62439	8.01098	9.76714	7.57409	6.86609	7.22993	4.82097	7.03164
TICAM1	9.86306	8.67114	7.99574	7.64022	9.28073	7.52465	7.56938	7.22155	6.73143	7.41205	6.97992	7.32671	7.63967	7.40964	7.00138	7.79923	7.54577	8.7001	8.52113	7.79926	7.24902	7.81245	7.51856	7.41236	7.80305	7.55303	7.63417	7.67728	8.51777	8.51574	7.47879	7.04369	7.96678	8.99692	8.41435	8.38115
CCND3	8.0464	9.42101	8.97786	8.16719	8.62986	7.75171	7.64782	8.0048	8.56047	7.38167	7.60513	6.74206	8.59838	7.54492	8.6559	8.62324	8.12996	9.2307	7.77686	9.60571	8.50807	8.2206	7.85991	7.15575	7.38298	9.19292	7.77375	9.03932	6.62439	7.87779	7.53959	7.76207	7.60006	7.86651	8.69794	7.15739
SSX1	0.726705	0	0.506049	3.45872	2.03781	0.114078	0	1.90525	0	0	0	0	0	0	1.36302	6.61076	0	2.51969	2.54994	1.55007	0	0	1.08704	1.92658	2.05125	3.93422	1.74996	1.97095	3.60593	2.5077	1.88335	2.6585	0.88954	2.79459	3.04165	0
CCL21	3.25088	6.90351	6.19076	3.45872	2.03781	7.49899	6.06891	8.06189	7.90575	6.53835	7.98678	5.04112	9.22348	12.8323	8.25553	2.81525	7.44817	1.71625	8.25591	10.7151	7.65771	11.4521	3.8105	3.70644	3.52899	4.29587	4.09024	10.3426	3.60593	10.8312	3.92668	7.42973	10.0362	4.19279	8.26788	0.325502
HLA-DPA1	9.23748	11.4942	11.8382	8.67382	11.0476	13.3181	9.51012	13.0604	12.9605	12.4339	11.4372	11.5086	13.9389	11.038	12.2425	10.8782	14.0046	13.1511	13.5017	12.7424	13.0455	13.2099	12.0297	11.2479	12.4831	12.7931	12.2359	12.0019	11.8918	12.5956	14.2089	13.0226	13.0618	12.3155	10.6958	11.8345
TNFSF13B	0.726705	6.34571	7.1201	3.45872	4.93952	8.75483	5.14129	8.25827	8.45461	7.30604	7.45683	8.44502	8.77199	6.56034	7.89923	8.48203	9.31841	8.16046	8.50652	6.90997	9.19183	8.81273	7.81824	7.37838	8.33635	7.43054	6.39751	8.58878	8.25572	9.51173	10.2671	8.3361	9.18202	7.68385	4.82097	7.23076
DPP4	9.27264	10.4627	9.02098	10.65	9.13028	5.92502	0	8.30141	8.03534	9.47547	9.26677	5.89891	6.86803	6.08713	4.65725	8.05996	9.00643	10.2689	8.45672	8.4457	4.81092	9.01298	6.37194	7.30792	8.92752	8.90161	9.29735	6.56864	9.85582	9.18518	7.33182	8.9262	9.71707	8.91634	6.27931	8.73136
COLEC12	0.726705	4.45406	4.00214	3.45872	6.32122	7.55818	2.6973	7.99472	4.40044	4.86139	6.67886	5.54471	2.73649	3.02941	1.36302	3.24634	4.19478	4.06643	0.303187	1.55007	3.51911	4.3935	6.50398	5.68333	4.24352	3.93422	1.83949	5.00879	3.60593	5.17621	7.79785	1.81646	6.5383	2.79459	5.72706	5.69754
ATG12	3.48211	4.8694	4.4321	3.45872	2.59669	5.57808	4.13785	5.10812	4.45637	4.45752	4.61323	5.86148	4.74728	4.47508	2.21887	6.14505	5.50242	4.35241	4.67796	1.64323	4.47305	5.49293	5.55776	4.98001	4.90882	4.29587	2.79542	5.17456	3.60593	4.63127	4.25145	5.03711	5.04652	6.06298	3.04165	4.73197
CD2	5.10191	6.09874	7.14157	3.45872	2.03781	5.20745	0.95419	4.54893	4.88096	6.05932	4.15525	4.31725	8.34912	4.95592	6.26074	7.17297	7.4745	6.62625	6.65627	6.94468	10.3299	9.40555	5.59772	3.97249	6.95854	4.29587	4.93011	9.18247	5.23961	6.9904	8.28	8.15721	6.83489	5.72735	3.04165	5.47406
EGR1	9.36967	8.37802	6.91092	10.1612	6.96727	7.2448	7.11259	6.99367	5.7461	10.7348	6.56755	4.97255	9.43722	7.0845	5.67117	6.93362	6.57754	7.17082	8.04967	3.89112	6.11046	7.34812	7.3416	7.23384	5.62824	5.65007	5.92501	6.56864	4.6784	7.56765	5.84397	7.05887	6.72005	8.20858	8.54731	5.61226
PLAUR	5.92647	7.00965	7.50959	8.22134	2.03781	8.20757	3.70662	6.50171	4.15217	6.73381	7.66719	8.19715	6.64802	5.77581	5.67117	6.71542	6.51803	5.13421	5.42197	4.56205	6.84548	6.25413	9.03528	7.63974	8.0546	6.03348	6.56061	8.63219	6.43437	8.37455	10.9506	5.45944	7.66359	7.94984	9.15919	7.07213
ITGB2	9.07434	10.2311	10.2039	9.39288	8.15619	10.3382	6.67959	10.0544	9.38913	9.22987	9.21461	10.4691	11.3588	9.37977	10.4232	9.10644	10.1928	9.41794	9.66895	10.1126	10.912	10.4446	8.69653	8.62109	9.75375	9.52772	10.031	10.5378	9.25276	10.1685	12.3507	9.36838	9.26629	8.78635	8.34297	9.0067
ANXA1	9.82672	11.5339	11.3685	12.6114	10.9004	11.9118	12.0128	12.1708	11.4303	12.1732	12.1541	12.3502	11.9331	10.66	11.8981	10.6639	11.6366	10.2238	11.5516	10.3118	10.6766	11.4767	12.4585	12.3251	12.5719	12.0018	11.4677	11.2312	10.1311	12.3011	12.6911	11.9066	11.9403	11.8076	10.9749	10.4279
CTNNB1	11.282	10.9444	10.6658	9.01776	11.8216	12.7075	11.9725	12.5658	12.1096	12.0187	10.9676	11.7834	11.7976	11.1242	11.5315	10.7111	12.6276	11.8589	12.2062	11.5794	11.1414	10.9818	11.3334	10.8649	10.9334	11.8607	10.9596	10.8904	11.2649	11.5449	12.1374	12.3315	12.0292	11.8758	10.786	11.5187
POU2AF1	0.726705	3.67558	5.79863	3.45872	2.03781	4.21334	0	0.678751	0	4.14667	0	0	4.47693	5.28371	5.80993	7.81502	4.66613	2.51969	0.303187	6.6821	7.76525	5.89697	0.403717	2.35708	3.40851	3.93422	1.83949	8.95066	7.61519	7.17205	5.5211	1.81646	1.63247	2.79459	6.11764	8.16982
SELL	0.726705	6.05973	7.35271	3.45872	2.03781	5.20745	3.39628	5.10812	3.10401	6.98888	6.00936	4.74482	8.55678	8.05483	7.60734	7.86138	7.84116	6.57159	7.08121	9.46933	8.25486	8.98424	6.1747	6.15409	6.92599	8.65038	5.5639	9.9945	5.95729	8.24533	6.25995	6.68122	5.29601	6.06298	8.06103	5.89101
LAIR2	4.1533	8.08938	8.27697	9.4843	4.49017	7.41913	4.50195	7.79556	5.70051	5.14798	5.34489	6.43317	7.24498	6.47731	6.26074	9.02052	8.07939	6.37278	6.75845	7.74121	8.37433	8.23461	7.54945	7.29583	7.03175	6.79912	6.88188	9.34783	7.42387	7.80628	9.33282	7.26929	7.66359	7.52988	6.27931	7.8117
CTSW	4.28159	6.39355	7.37101	4.55973	3.34414	6.52584	3.52853	3.99101	3.93317	5.94762	4.66822	4.31725	8.28264	4.29285	6.35442	7.04493	7.13481	5.74107	6.54629	7.70117	9.75679	8.31923	5.55776	5.30343	5.60101	7.66593	2.79542	8.36691	4.6784	5.88034	6.25995	7.30793	5.54766	6.66601	5.93553	6.42885
C9	5.16981	5.54216	5.47689	7.55844	5.42643	4.21334	0	2.87198	4.45637	4.02615	4.15525	5.59118	4.64513	0	1.36302	7.26781	2.44549	5.13421	4.81074	1.55007	3.24961	2.69196	3.9405	3.37998	3.93005	3.93422	2.79542	5.32323	4.6784	4.25518	5.10449	3.18671	5.09999	3.50453	7.16537	5.83564
IRGM	0.726705	3.95606	4.12223	3.45872	2.03781	3.82993	0	1.21148	0	0	0	0	3.23544	0	1.36302	5.87069	3.57046	3.70938	3.05725	1.55007	4.03107	3.22851	2.25405	2.68821	1.68698	3.93422	1.83949	5.32323	3.60593	2.5077	4.51638	4.23847	2.12044	2.79459	3.04165	0.325502
CD74	13.4637	15.6324	15.2508	14.9172	13.4995	14.9381	10.0202	13.1753	12.5582	13.1996	12.6509	12.9259	14.4967	12.6032	12.739	15.5876	14.9124	14.3466	14.656	14.5106	14.835	14.698	13.3373	12.678	13.2618	13.4524	13.2053	15.4124	14.9138	14.3596	15.3682	13.7628	14.0315	14.0722	12.398	12.9799
MAGEA4	0.726705	3.45284	3.06596	3.45872	2.03781	0.302621	0	0	0	0	0	0	1.58155	0	1.36302	1.29348	0.666633	0.292049	0.303187	1.55007	0	0	0.403717	0.402519	0	3.93422	1.74996	1.97095	3.60593	2.5077	3.24005	0.481086	0.319433	2.79459	3.04165	0
CD3E	6.33411	7.78905	9.16601	6.80142	3.34414	6.70114	3.17197	5.48729	6.44394	6.93968	5.64822	5.98845	10.1222	7.53126	8.30331	8.7843	9.25299	7.8595	8.37864	8.86356	11.2245	10.4018	6.77189	5.15076	8.27737	7.86825	5.92501	10.2757	9.10109	8.32424	9.32852	9.33135	7.44339	7.01459	3.04165	7.11151
