# Supplementary material for: Pilot study of Tremelimumab with and without cryoablation in patients with metastatic renal cell carcinoma
Source: Nat Commun. 2021 Nov 4;12:6375. doi: 10.1038/s41467-021-26415-4 (PMC8569213; doi:10.1038/s41467-021-26415-4)
Supplement: Supplementary file 6 — Source Data [file 41467_2021_26415_MOESM6_ESM.xlsx]

## Sheet: Fig 3a
Differential expression (Log2 Fold change) of genes between mccRCC and mnccRCC samples.
	Log2 fold change	P-value
ETS1	1.42	2.51e-05
RORA	2.03	2.88e-05
TAL1	3.37	3.01e-05
VEGFR1	2.7	5.64e-05
CREB1	0.618	6.66e-05
VEGFR2	2.65	7.01e-05
CTSL	-1.36	7.02e-05
CX3CR1	2.3	8e-05
MEF2C	1.2	0.000106
B-Catenin	0.847	0.00011
ITGA1	1.37	0.000139
VEGFR3	2.09	0.000154
IFIT1	1.47	0.000204
JAK1	0.784	0.000228
LCN2	-4.67	0.000279
CDH5	1.79	0.000328
CD63	-0.646	0.000338
VEGFA	3.26	0.000554
TLR3	2.04	0.000607
NRP1	1.13	0.000778
HLA-E	0.96	0.00113
ATM	1.67	0.00114
JAM3	1.41	0.00114
FYN	1.41	0.00123
PECAM1	1.42	0.00128
DOCK9	0.928	0.0013
TRAF6	0.693	0.0015
LAMP2	-0.922	0.00162
TGFB1	1.05	0.00191
F12	-3.28	0.00204
BCL6	1.03	0.00225
BIRC5	-1.69	0.00227
MEFV	3.29	0.00229
CDK1	-1.57	0.00258
IL11RA	1.93	0.0026
TNFSF12	0.979	0.00303
LAMP1	-0.719	0.00309
IL8	-3.36	0.00323
IRAK1	-0.799	0.00332
NCAM1	2.97	0.00367
SIGIRR	1.2	0.00401
CD34	1.98	0.00408
CXCR4	0.925	0.00423
AMBP	-3.07	0.00457
ENG	0.944	0.00479
FEZ1	0.945	0.0052
ABCB1	-2.34	0.00533
MX1	1	0.00604
CYLD	0.494	0.00628
CTSH	-0.952	0.00656
NFATC3	0.451	0.00701
TNFRSF12A	-1.57	0.00731
CD70	3.52	0.00745
FOXJ1	-3.58	0.00784
NFATC2	0.755	0.00818
NOTCH1	1.07	0.00833
HLA-A	0.709	0.00889
C4B	1.93	0.00929
HLA-B	0.943	0.00938
SPP1	-2.18	0.0105
TXNIP	1.11	0.0107
PRAME	-3.52	0.0108
PDGFRB	0.988	0.0115
HLA-DPA1	0.884	0.0121
FLT3LG	0.842	0.0123
STAT2	0.89	0.0126
MNX1	-2.03	0.0129
NFATC1	0.847	0.0132
EWSR1	0.465	0.0139
MAPKAPK2	-0.449	0.0152
C1QBP	-0.778	0.0152
PBK	-1.36	0.0152
MCAM	1.63	0.0154
SPACA3	3.39	0.0155
CD200	1.34	0.0162
A2M	1.16	0.0179
IRF7	0.979	0.0201
BCL2	1.23	0.0213
CCL26	-1.48	0.0214
MAP3K5	0.715	0.0215
IKBKE	-0.822	0.0218
EP300	0.381	0.0223
PRG2	1.58	0.0225
CCND3	0.808	0.023
MAPK3	0.47	0.0248
CXCR1	1.92	0.0262
GAGE1	1.27	0.0274
CD180	-1.54	0.0275
VCAM1	1.54	0.0282
CLEC4A	0.568	0.0294
PSMB7	-0.659	0.0298
CD74	0.788	0.03
CD39	0.756	0.0319
MAP2K1	0.492	0.0321
MAF	1	0.0335
BMI1	0.667	0.0341
IKBKB	0.708	0.035
FUT7	2.98	0.036
RUNX3	0.744	0.0366
JAK2	0.687	0.0368
MICA	0.666	0.0369
MAP4K2	0.812	0.0385
CCR4	1.53	0.0393
MAPK1	0.615	0.0399
MARCO	-1.53	0.041
CCL19	-2.3	0.0415
MFGE8	0.585	0.0422
CR1	-1.37	0.043
ITGA4	0.734	0.0436
HRAS	0.587	0.0442
BID	0.925	0.0446
TBX21	1.45	0.0465
FN1	-1.74	0.0467
IFITM2	0.644	0.0494
PLAUR	-1.57	0.0499
CCL18	-2.48	0.0507
SPO11	1.53	0.051
TTK	-1.27	0.0519
IL1RN	-1.7	0.0521
FUT5	1.61	0.055
HLA-DPB1	0.714	0.0554
CXCL16	-0.633	0.0574
NLRP3	0.958	0.0583
HSD11B1	-1.9	0.0593
TLR4	0.562	0.0599
TANK	0.187	0.0603
TAB1	0.602	0.061
TNFAIP3	0.443	0.0629
PIK3CG	0.475	0.0632
TNFRSF14	0.611	0.0633
PLA2G6	0.702	0.0637
ITGA2	0.647	0.0644
PIN1	-0.375	0.0651
AXL	1.06	0.0665
RUNX1	0.892	0.0677
ELANE	1.07	0.0686
IL18R1	1.24	0.0696
CKLF	-0.375	0.0706
NFATC4	1.25	0.0708
TRAF2	-0.589	0.0723
SERPING1	0.687	0.0725
CD99	0.635	0.0727
FoxO1	0.557	0.073
IL4	1.32	0.0731
CASP1	0.53	0.0736
NLRC5	0.669	0.0736
MASP2	1.57	0.0737
TIRAP	0.657	0.0748
CEBPB	-0.772	0.0767
HLA-DRB3	0.556	0.0794
ITGA6	0.647	0.0806
IL3RA	1.4	0.0814
TOLLIP	0.488	0.0819
CD40	0.607	0.0847
LRRN3	1.93	0.0854
LILRB4	-0.677	0.0859
LTK	1.37	0.0864
TP53	-0.336	0.0867
ATG7	-0.317	0.0873
NOD1	0.573	0.0876
MPPED1	1.32	0.0892
CCL28	-1.31	0.0913
GATA3	0.967	0.0917
ITGAM	-0.552	0.0919
BCL10	0.274	0.0935
IL34	1.14	0.0944
YTHDF2	-0.299	0.0947
THBS1	0.614	0.0951
TNFSF15	-0.815	0.0956
CLU	1.14	0.0964
IFITM1	0.727	0.0977
HLA-C	0.599	0.0991
PSEN1	-0.318	0.0999
ILF3	0.214	0.102
MAVS	0.287	0.103
THBD	0.834	0.106
HLA-DRA	0.478	0.107
LILRA5	-1.62	0.108
IRF3	0.592	0.108
ARG2	1.09	0.11
IL15	0.557	0.114
STAT5B	0.328	0.118
ADORA2A	0.816	0.119
PVR	-0.652	0.119
ITGAX	-0.6	0.121
PSEN2	-0.446	0.123
VISTA	0.612	0.124
CCL7	-1.23	0.126
TNFRSF11B	-1.35	0.128
IL17RA	0.336	0.129
ANXA1	-0.518	0.132
CD164	-0.412	0.133
IKBKG	0.318	0.135
TREM1	-1.9	0.136
IL12RB1	0.957	0.136
CHIT1	-1.43	0.139
CCR1	-1	0.139
ISG15	0.629	0.14
PSMD7	-0.294	0.14
CD81	0.381	0.14
F13A1	0.942	0.142
IRF5	-0.592	0.143
EPCAM	-1.03	0.145
NOS2A	0.831	0.147
UBC	0.335	0.147
ZAP70	0.669	0.149
PMCH	1.09	0.15
CCL2	-1.49	0.152
TNFSF14	-0.858	0.154
CLEC4C	-1.14	0.154
IRGM	0.946	0.154
CRP	-2.1	0.156
LRIG1	0.689	0.158
LY96	-0.644	0.158
LRP1	0.495	0.158
APOE	-0.819	0.16
CT45A1	1.28	0.163
IGF1R	0.592	0.163
IRF1	0.481	0.165
IL32	0.544	0.166
C5	-0.953	0.167
IL16	0.594	0.168
SH2D1B	1.43	0.169
TLR5	-0.564	0.17
DPP4	1.01	0.173
PRF1	0.938	0.174
CD44	-0.57	0.176
SOCS1	-1.1	0.177
ICAM2	0.737	0.177
CD247	0.695	0.179
IFNA2	1.03	0.18
IL6	-1.61	0.181
ALCAM	-0.577	0.182
CCR6	1.17	0.183
TNFRSF17	-1.63	0.184
APP	0.356	0.184
TNFSF13	0.471	0.187
CTSW	0.905	0.187
TICAM1	0.464	0.189
CD79A	-1.8	0.191
ADA	-0.353	0.195
ECSIT	-0.301	0.198
CTAG1B	0.748	0.199
IFI27	0.805	0.199
CCL17	0.992	0.201
IL12B	0.798	0.203
TNFSF8	0.511	0.204
TNFRSF4	0.754	0.206
FOS	1.02	0.207
ITGAE	-0.374	0.208
CCL14	1.14	0.208
PIK3CD	0.414	0.208
PSMB9	0.412	0.208
IL18RAP	1.18	0.209
CASP10	0.435	0.21
ZNF205	0.578	0.212
MME	1.24	0.216
SYK	-0.432	0.219
ATG5	-0.271	0.219
BAX	-0.166	0.22
CLEC5A	-1.14	0.222
RIPK2	-0.478	0.224
IGLL1	1.04	0.224
CD68	-0.513	0.226
MAPK8	0.244	0.227
AMICA1	0.416	0.23
IL24	1.03	0.231
CARD11	-0.619	0.232
DUSP6	0.455	0.232
IFNA8	0.742	0.233
CD58	0.216	0.236
TAPBP	0.259	0.236
OSM	0.839	0.236
IL2RA	-0.819	0.238
HLA-G	0.433	0.24
CD83	-0.469	0.244
DDX58	0.377	0.246
PLAU	0.645	0.247
CXCL5	1.55	0.249
DMBT1	-0.634	0.251
PSMB8	0.24	0.252
IFNAR2	0.28	0.253
CXCL3	-1.02	0.254
IFIH1	0.256	0.255
ITGB4	1.02	0.255
CASP8	0.217	0.257
KLRD1	0.541	0.257
C9	0.805	0.259
SMPD3	0.726	0.261
RRAD	1.25	0.265
INPP5D	0.432	0.267
DUSP4	0.837	0.27
CXCL2	-1.07	0.27
KLRF1	1.24	0.271
PDGFC	0.506	0.273
CHUK	-0.194	0.279
PPBP	1.38	0.28
IL13RA2	1.04	0.282
SELE	0.811	0.289
MYD88	0.313	0.291
IDO1	0.803	0.292
TXK	0.801	0.292
CD40LG	0.649	0.295
XCR1	0.932	0.295
MAP2K4	-0.244	0.296
MAPK14	0.142	0.298
ITK	0.58	0.299
MASP1	1.5	0.303
IRAK2	0.439	0.304
HLA-DRB4	1.93	0.306
ITGA5	0.429	0.306
CD33	0.6	0.308
EGR2	0.826	0.311
CDH1	-0.642	0.311
CD1C	0.956	0.312
FCGR2B	-0.422	0.313
VEGFC	0.491	0.313
EGR1	0.734	0.314
IL5RA	0.558	0.321
CD86	-0.569	0.325
CXCL11	0.676	0.326
KLRC2	-0.896	0.326
PSMB10	0.267	0.328
ANP32B	-0.228	0.328
KIT	0.587	0.329
CCL8	-0.952	0.332
TICAM2	0.338	0.332
CTSS	-0.321	0.333
IL1R1	-0.453	0.335
TAP1	0.326	0.34
CD3EAP	-0.4	0.341
CTAGE1	0.824	0.344
PDCD1	0.794	0.35
LAMP3	-0.531	0.351
CD14	-0.361	0.351
CR2	-1.1	0.352
CD47	-0.251	0.355
CD36	0.949	0.356
MERTK	0.374	0.356
RPS6	-0.185	0.359
MAGEA1	-0.84	0.36
ITGB2	-0.289	0.361
MAGEA12	0.567	0.362
TPSAB1	0.434	0.362
SSX1	0.535	0.363
GTF3C1	-0.181	0.363
FCER1A	1.11	0.365
RELB	-0.33	0.365
IFNA7	0.55	0.367
FCER2	-0.96	0.368
MAP3K7	0.132	0.371
CEACAM1	-0.639	0.374
NFKBIA	0.298	0.375
JAK3	0.526	0.376
TNFSF10	0.406	0.38
LGALS3	-0.382	0.382
PRKCD	0.241	0.382
TRAF3	0.296	0.383
CD19	-0.915	0.385
CCRL2	-0.316	0.385
GZMB	-0.763	0.389
MS4A2	-0.646	0.389
IRF2	0.214	0.39
MAPK11	0.7	0.393
S100B	0.633	0.395
IL1R2	0.862	0.395
TNFRSF10B	0.289	0.396
IL25	0.548	0.401
BATF	0.319	0.403
STAT3	-0.13	0.405
TFE3	-0.19	0.406
CD96	0.365	0.409
ICAM4	0.539	0.409
CD1A	0.683	0.41
TPTE	0.693	0.411
TAP2	0.265	0.411
IL15RA	0.358	0.415
TGFB2	0.333	0.417
CFD	0.557	0.417
IL23R	0.516	0.42
CASP3	0.143	0.42
CD8B	0.716	0.42
S100A8	-0.852	0.423
CXCL12	0.419	0.425
CCL16	0.601	0.432
BST1	-0.279	0.436
SPANXB1	-0.681	0.437
FCGR1A	0.471	0.441
CD276	-0.204	0.447
TNFRSF1B	0.246	0.447
IL1RL2	-0.62	0.448
IFNA17	0.578	0.449
ATG16L1	0.189	0.449
TNFSF18	0.673	0.45
CD38	-0.599	0.451
TNFSF11	0.626	0.452
SLC11A1	-0.476	0.455
MST1R	-0.471	0.456
TLR6	-0.264	0.457
REPS1	0.193	0.461
KIR3DL3	0.732	0.461
BTLA	0.734	0.462
TLR1	0.271	0.464
CCL25	0.423	0.468
FAS	-0.462	0.468
CX3CL1	0.467	0.468
TMEFF2	0.446	0.469
CD24	0.557	0.47
CD53	-0.274	0.473
ISG20	0.358	0.474
CD37	-0.61	0.476
MRC1	0.443	0.476
IL4R	0.15	0.479
C6	-0.791	0.482
STAT1	-0.309	0.486
STAT6	0.162	0.487
GZMH	0.496	0.487
NCR1	0.599	0.489
IGF2R	-0.192	0.49
AKT3	0.223	0.491
BTK	0.223	0.491
SELL	-0.635	0.492
MS4A1	-1.03	0.492
TFRC	-0.329	0.494
CTCFL	0.423	0.498
IL18	-0.266	0.5
TREM2	-0.625	0.502
PRKCE	0.34	0.502
CD59	0.212	0.503
TFEB	0.156	0.504
CFP	-0.604	0.507
TLR9	-0.485	0.508
LILRB3	-0.391	0.51
WNT1	0.414	0.512
LYN	-0.294	0.514
IRAK4	0.102	0.515
LIF	-0.525	0.516
S100A12	-0.774	0.517
SPN	0.273	0.521
HAMP	-0.588	0.526
CCL3L1	-0.459	0.527
FCGR3A	0.329	0.527
CSF3	0.386	0.528
CXCL14	0.589	0.533
NCR2	-0.48	0.534
NT5E	0.341	0.534
C7	-0.797	0.535
ATF1	-0.104	0.535
CMKLR1	-0.231	0.538
IL2RB	0.319	0.538
TLR10	0.41	0.54
IRF4	-0.543	0.541
CEACAM6	-0.439	0.541
MAGEA4	0.362	0.542
MR1	-0.165	0.542
ICAM1	-0.244	0.543
THY1	0.449	0.546
ELK1	-0.236	0.547
CYBB	-0.198	0.548
CFI	-0.271	0.549
RELA	0.12	0.549
CLEC7A	0.257	0.551
CARD9	-0.323	0.553
CCL15	-0.631	0.554
ICOS	0.307	0.555
CD9	0.255	0.556
NFKB1	0.144	0.557
HLA-DMA	0.146	0.557
CCL21	-0.912	0.557
ITGA2B	0.536	0.558
RORC	0.91	0.56
IL13RA1	0.138	0.563
ROPN1	0.363	0.563
IL9	0.343	0.565
CD1B	0.343	0.565
CCL24	0.343	0.565
CCR9	0.343	0.565
CXCR2	0.629	0.57
TLR7	0.314	0.57
C8G	-0.423	0.572
IL6R	-0.221	0.572
PRM1	0.384	0.573
MAGEB2	0.341	0.575
IFI16	0.134	0.58
XCL2	-0.363	0.582
BAGE	0.503	0.582
IFNA1	0.369	0.583
FADD	0.101	0.583
LILRA4	-0.617	0.584
PLA2G1B	0.366	0.585
ITGB1	0.135	0.59
CSF2RB	-0.344	0.594
S100A7	0.387	0.598
CSF3R	0.281	0.6
LTBR	-0.179	0.601
LCK	0.25	0.601
NCF4	-0.237	0.602
SBNO2	0.168	0.603
CLEC6A	-0.38	0.605
NUP107	-0.106	0.605
TNFRSF11A	-0.414	0.607
CYFIP2	0.26	0.607
HAVCR2	0.165	0.609
IL1A	-0.456	0.614
HLA-DMB	-0.138	0.616
GPI	-0.116	0.618
ATG10	0.268	0.618
C1S	-0.208	0.618
CREBBP	-0.233	0.623
IL17A	-0.329	0.624
PTGDR2	0.295	0.624
KLRB1	0.299	0.626
KLRG1	0.477	0.627
KLRC1	-0.394	0.628
IL22RA2	0.383	0.628
TNF	-0.283	0.628
ATF2	-0.0743	0.635
KIR3DL1	0.286	0.636
PAX5	-0.564	0.636
LTB	0.352	0.64
SIGLEC1	0.165	0.64
CCL27	0.274	0.641
IL27	0.27	0.643
CEACAM8	0.405	0.644
IL7R	0.304	0.645
KIR_Activating_Subgroup_1	0.305	0.647
IL10RA	0.137	0.648
BCL2L1	0.114	0.649
HMGB1	-0.152	0.65
IFNL1	-0.342	0.65
KLRK1	0.285	0.651
IL17B	0.29	0.654
LILRB2	0.25	0.654
POU2AF1	-0.508	0.656
TLR2	0.164	0.657
TNFRSF10C	0.389	0.659
MAGEC1	-0.36	0.662
PYCARD	-0.218	0.662
IL2RG	-0.269	0.663
CXCL9	0.337	0.664
CCR3	0.29	0.668
IL11	-0.269	0.671
BLNK	0.195	0.676
ICAM3	0.135	0.676
CD4	0.16	0.679
CREB5	0.199	0.683
IL1RAPL2	-0.312	0.683
CD97	0.112	0.683
CD27	-0.348	0.687
IL3	-0.272	0.688
CFB	-0.226	0.69
AIRE	0.286	0.692
TBK1	-0.0602	0.695
CD244	0.247	0.699
ARG1	0.29	0.699
CMA1	0.369	0.699
DEFB1	-0.44	0.701
IL1RAP	-0.148	0.701
SH2D1A	-0.282	0.702
TYK2	0.0497	0.703
AICDA	-0.305	0.705
CCL11	0.391	0.705
CCL20	0.513	0.706
CD1D	0.169	0.708
ITCH	-0.0473	0.709
CD8A	0.331	0.71
CXCR3	-0.175	0.712
GZMK	0.354	0.714
IL5	0.217	0.714
RAG1	-0.226	0.715
CD274	-0.296	0.716
CSF1	0.164	0.717
IL19	0.232	0.719
HLA-DQB1	0.73	0.728
BLK	-0.4	0.73
TARP	0.22	0.73
SEMG1	0.229	0.731
PNMA1	0.084	0.733
SLAMF7	-0.309	0.734
GZMA	0.179	0.736
IL7	0.201	0.737
CCL1	0.214	0.737
ABL1	0.0822	0.737
CXCL13	-0.509	0.738
CD5	0.176	0.741
TNFRSF1A	0.0574	0.749
GNLY	-0.282	0.749
CXCL1	0.29	0.751
C8A	0.208	0.751
LAG3	0.288	0.759
KIR_Activating_Subgroup_2	0.243	0.761
CD209	-0.151	0.764
LCP1	0.103	0.766
ITGB3	-0.218	0.766
SERPINB2	-0.217	0.767
CCL22	0.26	0.769
F2RL1	-0.315	0.77
IL26	0.246	0.774
MSR1	-0.104	0.774
TNFRSF9	-0.315	0.775
CCL3	-0.145	0.777
CD163	-0.181	0.78
IL10	0.122	0.782
CD28	-0.24	0.787
LTA	0.219	0.788
LBP	-0.416	0.789
FLT3	0.22	0.793
DDX43	-0.27	0.793
KIR3DL2	0.151	0.795
PASD1	-0.244	0.795
LILRA1	0.131	0.796
CD3G	0.156	0.801
IL17F	0.146	0.805
SAA1	-0.298	0.805
BST2	0.113	0.806
EBI3	0.159	0.807
LAIR2	-0.116	0.808
IL2	0.153	0.81
NOD2	-0.101	0.812
MICB	0.0712	0.814
LTF	0.333	0.816
KIR_Inhibiting_Subgroup_2	-0.228	0.817
SOX2	-0.189	0.819
C1QA	0.0905	0.824
CD22	-0.236	0.824
SLAMF1	0.191	0.825
CXCL6	-0.375	0.827
NFKB2	0.079	0.827
HLA-DOB	0.167	0.828
MAP3K1	0.053	0.83
ITGAL	0.108	0.833
C3AR1	0.0865	0.833
IL6ST	0.0537	0.834
TIGIT	0.138	0.836
TNFSF13B	-0.108	0.836
CCL5	-0.108	0.838
ICOSLG	0.0818	0.839
CCL23	-0.154	0.842
MAGEA3	-0.167	0.844
CCR5	0.103	0.845
TCF7	-0.14	0.846
LILRB1	-0.0919	0.846
IL13	0.166	0.848
CSF2	-0.11	0.848
PTPRC	-0.0664	0.848
IFNAR1	0.0557	0.85
CXCR6	-0.139	0.851
CSF1R	0.0952	0.852
EOMES	0.156	0.854
IL21R	0.119	0.855
CD160	0.181	0.858
FCER1G	0.0672	0.859
IL23A	-0.113	0.86
REL	0.0333	0.862
PDCD1LG2	0.119	0.863
LY9	-0.138	0.864
IL17RB	0.172	0.865
COLEC12	0.184	0.865
FCGR2A	-0.0798	0.867
SYT17	0.141	0.867
CD1E	-0.114	0.867
IFI35	-0.0439	0.87
IL22RA1	0.182	0.872
CAMP	-0.0957	0.873
MAGEC2	-0.139	0.875
CD3D	0.0889	0.875
MAP2K2	-0.0275	0.876
KIR_Inhibiting_Subgroup_1	-0.145	0.876
PPARG	-0.0888	0.879
SH2B2	0.0688	0.883
IFNL2	0.0948	0.886
IL1B	0.119	0.887
CTSG	0.133	0.888
TNFSF9	0.0993	0.892
TNFRSF8	0.0621	0.898
SPINK5	0.18	0.898
GZMM	0.132	0.899
CD84	-0.0469	0.9
MIF	-0.0485	0.9
OAS3	0.0422	0.901
CTLA4	0.0958	0.901
C3	-0.0758	0.902
TNFRSF18	-0.0878	0.904
NEFL	0.157	0.904
IFNG	-0.0591	0.905
NCR3	-0.096	0.905
USP9Y	-0.126	0.906
IL21	-0.0885	0.906
CXCR5	0.12	0.906
ULBP2	-0.0913	0.907
CCR2	0.0457	0.907
IL22	0.0758	0.908
CD6	0.0946	0.909
CD207	0.102	0.911
SYCP1	-0.0831	0.915
CD48	0.049	0.92
SLAMF6	-0.0709	0.921
SMAD2	-0.022	0.929
TNFRSF13C	-0.106	0.929
IFNB1	0.0579	0.93
C4BPA	-0.0854	0.931
MUC1	-0.0999	0.933
HLA-DQA1	0.225	0.933
SMAD3	-0.0289	0.935
IL12RB2	0.0854	0.942
POU2F2	-0.0326	0.942
CDKN1A	0.0387	0.942
C1QB	-0.0293	0.943
CCL4	0.0532	0.944
COL3A1	0.0486	0.946
FPR2	0.0469	0.947
SSX4	-0.0424	0.948
ST6GAL1	0.025	0.95
CD46	-0.0142	0.956
TNFSF4	0.0287	0.956
CCR7	-0.0544	0.959
CXCL10	-0.0625	0.959
TLR8	0.0328	0.959
IL12A	0.0335	0.959
PTGS2	-0.0458	0.961
LY86	-0.022	0.962
FOXP3	-0.0304	0.965
IFIT2	-0.0172	0.97
CCL13	-0.0393	0.971
SELPLG	0.0149	0.971
SPA17	-0.0142	0.973
CD2	-0.0191	0.977
HCK	-0.00977	0.979
ATG12	0.0124	0.984
CD55	-0.00767	0.985
CD7	-0.00968	0.986
IFNGR1	0.00492	0.988
C2	0.00782	0.988
C8B	-0.00771	0.991
CD79B	-0.00898	0.993
IRF8	0.00301	0.993
TNFRSF13B	-0.00758	0.994
C1R	0.00276	0.996
CD3E	-0.0035	0.996
STAT4	-0.00288	0.997
MBL2	0.00186	0.997
IL1RL1	-0.00136	0.999
CD80	0.000782	0.999

## Sheet: Fig 3b
Differentially expressed pathways between mccRCC and mnccRCC samples, computed by GSEA analysis.
GSEA Pathways	NES	Differential expression status
SIGNALING_BY_VEGF	1.96066	Upregulated in mccRCC vs mnccRCC
HIF1_TFPATHWAY	1.95536	Upregulated in mccRCC vs mnccRCC
AP1_PATHWAY	1.86598	Upregulated in mccRCC vs mnccRCC
FOCAL_ADHESION	1.80597	Upregulated in mccRCC vs mnccRCC
INTERFERON_GAMMA_SIGNALING	1.79681	Upregulated in mccRCC vs mnccRCC
ECM_REGULATORS	-1.49629	Downregulated in mccRCC vs mnccRCC
NEUTROPHIL_DEGRANULATION	-1.57595	Downregulated in mccRCC vs mnccRCC

## Sheet: Fig 3c
Distribution of scores (Log2 normalized counts) of TH1 cells in mccRCC and mnccRCC pretreatment samples
mccRCC	mnccRCC
5.78982	3.39628
4.51595	4.30158
3.12939	3.7069
4.70746	4.00738
6.01251	6.10771
5.32255	3.37998
5.84996	4.95257
7.79926	1.83949
8.04566	5.73386
5.90491
5.54481

## Sheet: Fig 4a
Distribution of scores (Log2 normalized counts) of CD8 cells in pre and post treatment samples of mccRCC and mnccRCC
mccRCC		mnccRCC
Pre	Post	Pre	Post
5.10731	6.47511	1.92173	5.72504
6.77545	7.05073	4.53192	5.10351
5.0848	8.37457	5.20235	4.6538
3.06521	8.65471	4.97396	7.71714
5.49059	8.8616	6.28492	6.32079
5.82963	7.64709	3.771
5.94442	10.2878	6.40885
8.07239	7.09623	2.76141
5.54166	8.70293	6.39933
4.74099	7.85627
6.98062	5.74229
Distribution of scores (Log2 normalized counts) of B cells in pre and post treatment samples of mccRCC and mnccRCC
mccRCC		mnccRCC
Pre	Post	Pre	Post
2.36439	2.84295	1.35229	4.25697
1.19179	3.96671	2.95889	5.77898
0.916445	5.76413	2.14252	2.07139
2.20891	4.45852	7.04614	4.95229
3.60275	8.64405	5.70117	6.25436
2.68673	6.6466	2.21667
1.98679	7.1739	3.59663
8.51856	4.24705	1.77234
4.53028	7.72981	8.03567
3.8838	2.71357
6.42512	2.70987
Distribution of scores (Log2 normalized counts) of Cytotoxic cells in pre and post treatment samples of mccRCC and mnccRCC
mccRCC		mnccRCC
Pre	Post	Pre	Post
3.87962	5.98613	4.22322	4.7762
6.3834	6.90076	5.797	5.20697
5.32887	8.46694	6.55137	6.1796
5.73503	8.59854	5.94045	7.89143
7.49187	8.59937	7.97002	6.89429
6.05713	7.74417	5.98457
7.34408	9.93352	6.81038
8.67686	8.01249	4.72203
8.04767	8.90449	7.26074
7.42048	7.87949
6.88451	6.67281

## Sheet: Fig4b
CD3 dataset
mccRCC		mnccRCC
Pre	Post	Pre	Post
28.64	62.61	8.97	36.04
17.87	21.62	39.94	23.73
17.95	21.2	24.59	37.71
11.27	38.75	6.31	4.5
30.77	19.82	31.4	18.34
27.34	33.61	3.75
8.32	25.8	1.42
30.17	52.05	14.66
6.42	40.71	11.81
14.66	72.42	50.69
11.67		6.91
18.4
CD8 dataset
mccRCC		mnccRCC
Pre	Post	Pre	Post
14.94	60.18	4.43	23.94
14.23	8.41	27.85	21.22
4.43	10.94	11.91	29.77
8.04	50.78	4.3	1.81
18.78	23.26	13.74	12.72
8.45	7.31	1.4
7.4	27.43	1.71
18.34	9.52	4.83
4.6	47.3	12.18
11.89	22.1	34.15
12.45	47.6	4.44
CD20 dataset
mccRCC		mnccRCC
Pre	Post	Pre	Post
2.02	6.08	1.9	22.29
2.43	2.05	3.61	2.87
3.4	2.58	1.42	15.33
1.74	20.02	1.08	1.37
7.24	3.83	0.63	0.75
0.59	2.38	0.56
1.13	2.23	1.59
0.28	1.3	0.88
0.68	17.17	17.73
	13.93	1.64
	9.71
Granzyme B dataset
mccRCC		mnccRCC
Pre	Post	Pre	Post
5.64	10.69	0.57	2.09
7.04	15.51	13.67	22.26
2.3	14.43	1.9	5.56
0.77	6.75	0.25	0.38
3.59	16.47	5.76	3.38
25.51	4.21	0.67
3.44	4.29	0.48
2.19	15.19	3.8
9.45	35.61	1.57
7.36	26.22	11.22
19.54	7.04	0.42
1.55
PD-1 dataset
mccRCC		mnccRCC
Pre	Post	Pre	Post
4.6	33.7	3.21	8.17
0.67	6.43	16.88	13.82
2.23	5.84	6.06	26.47
13.65	26.5	3.3	1.22
7.16	18.26	9.72	1.47
1.17	9.29	0.52
25.17	7.11	0.82
2.99	2.91	0.98
0.21	14.44	4.8
10.47	13.72	11.79
	34.96	1.99

## Sheet: Fig 4c
Distribution of scores (Log2 normalized counts) of TLS signature in pre and post treatment samples of mccRCC and mnccRCC
mccRCC		mnccRCC
Pre	Post	Pre	Post
2.15599	2.95939	1.77555	3.35357
3.56714	5.3946	4.05468	5.79288
0.55553	6.54125	2.43195	2.48105
2.4575	6.61397	6.86271	5.24681
4.8653	9.29801	5.90557	6.04164
5.45943	7.19572	2.55206
3.78858	7.74933	4.96294
8.23999	6.12918	2.2123
4.0524	8.84853	7.69246
3.61187	4.09565
6.54933	2.73014

## Sheet: Fig 4d
TLS density
mccRCC		mnccRCC
Pre	Post	Pre	Post
0.0665	0	0.368	0.321
0.0443	0.03	0.333	0.1
0	0.0984	0.119	1.102
0	0.589	0.067	0
0	0.0965	0	0
0	0	0
0.0516	0.0391	0
0	0.0237	0.132
0	0.0507	1.447
	0.0723	0
	0.89

## Sheet: Fig 5a
CD3 dataset	Pre	Post Treme	Post Cryo+Treme
	28.64	21.62	33.61
	17.87	23.88	25.8
	17.95	38.75	52.05
	11.27	19.82	40.71
	30.77		72.42
	27.34
	8.32
	21.56
	6.42
	14.66
	11.67
	18.4
CD8 dataset	Pre	Post Treme	Post Cryo+Treme
	14.94	8.41	27.43
	14.23	12.09	9.52
	4.43	23.26	47.3
	8.04	7.31	22.1
	18.78		47.6
	8.45
	7.4
	8.14
	4.6
	11.89
	12.45
CD20 dataset	Pre	Post Treme	Post Cryo+Treme
	2.02	2.05	2.23
	2.43	2.76	1.3
	3.4	3.83	17.17
	1.74	2.38	13.93
	7.24		9.71
	0.59
	0.89
	0.28
	0.68
PD-1 dataset	Pre	Post Treme	Post Cryo+Treme
	4.6	6.43	7.11
	0.67	6.81	2.91
	2.23	18.26	14.44
	13.65	9.29	13.72
	7.16		34.96
	1.17
	14.99
	2.99
	0.21
	10.47

## Sheet: Fig 5b
CD3 (tumor dataset)			CD3 (stroma dataset)
Pre	Post Treme	Post Cryo+Treme	Pre	Post Treme	Post Cryo+Treme
21.82	17.46	23.45	35.46	25.77	43.77
12.81	18.28	11.94	22.93	29.48	39.66
14.36	22.29	32.72	21.54	55.22	71.38
7.51	13.22	36.01	15.03	26.42	45.4
18.93		66.58	42.61		78.27
14.75			39.93
10.11			6.53
8.79			34.33
5.74			7.11
3.09			26.23
6.91			16.43
20.73			16.07
CD8 (tumor dataset)			CD8 (stroma dataset)
Pre	Post Treme	Post Cryo+Treme	Pre	Post Treme	Post Cryo+Treme
11.89	6.39	21.06	17.99	10.43	33.79
10.8	5.29	4.43	17.67	18.9	14.6
4.46	17.54	22.67	4.41	28.98	71.93
4.8	6.84	19.22	11.28	7.79	24.98
9.27		46.01	28.3		49.19
3.38			13.53
7.26			7.54
7.15			9.13
3.32			5.88
6.72			17.06
13.71			11.2
CD20 (tumor dataset)			CD20 (stroma dataset)
Pre	Post Treme	Post Cryo+Treme	Pre	Post Treme	Post Cryo+Treme
0.88	1.48	1.83	3.17	2.62	2.62
1.38	0.48	0.87	3.48	5.03	1.73
2.83	2.58	2.84	3.98	5.09	31.51
0.55	1.52	7.46	2.92	3.24	20.41
2.1		5.45	12.38		13.97
0.56			0.62
0.32			1.45
0			0.56
0.47			0.88
PD-1 (tumor dataset)			PD-1 (stroma dataset)
Pre	Post Treme	Post Cryo+Treme	Pre	Post Treme	Post Cryo+Treme
4.62	5.59	6.64	4.57	7.27	7.57
1.02	3.27	1.78	0.33	10.35	4.04
1.33	11.52	10.99	3.13	25	17.9
7.12	4.98	15.53	20.18	13.59	11.91
3.73		31.1	10.59		38.81
1.55			0.79
3.79			26.18
1.87			4.11
0.42			0
4.53			16.41
